# Supplementary material for: Untargeted Metabolomics and Metabolite–Gene Network Analysis Predict NF-κB Inhibition in Artemisian B-Treated Triple-Negative Breast Cancer Cells
Source: Metabolites. 2026 May 28;16(6):365. doi: 10.3390/metabo16060365 (PMC13304393; doi:10.3390/metabo16060365)
Supplement: Supplementary file 1 [file metabolites-16-00365-s001.zip › Supplementary Table S1.xlsx]

## Sheet: community_1 metabolite levels
Node_ID	Display_Name	Node_Type	Degree	Betweenness	Community	Name.x	Name.y	InChIKey	ChEBI	inchikey1	C	M	L	H
XJLXINKUBYWONI	NADP	differential_metabolite	42	597.871053916958	community_1	NADP	NADP(+)	XJLXINKUBYWONI-NNYOXOHSSA-O	18009	XJLXINKUBYWONI-NNYOXOHSSA-O	28.875**	0.938	8.781	16.312#
NIUVHXTXUXOFEB	Coproporphyrinogen III	differential_metabolite	1	0	community_1	Coproporphyrinogen III	coproporphyrinogen III	NIUVHXTXUXOFEB-UHFFFAOYSA-N	15439	NIUVHXTXUXOFEB-UHFFFAOYSA-N	52.469	20.906	62.031#	45.25
CKTSBUTUHBMZGZ	Deoxycytidine	differential_metabolite	26	625.092819900222	community_1	Deoxycytidine	2'-deoxycytidine	CKTSBUTUHBMZGZ-SHYZEUOFSA-N	15698	CKTSBUTUHBMZGZ-SHYZEUOFSA-N	380.562*	2502.72	1719.84	1227.47
JOUIQRNQJGXQDC	Nicotinic acid mononuc...	differential_metabolite	8	91.4095238095238	community_1	Nicotinic acid mononucleotide	nicotinic acid D-ribonucleotide	JOUIQRNQJGXQDC-ZYUZMQFOSA-O	15763	JOUIQRNQJGXQDC-ZYUZMQFOSA-O	12.125	10.594	17.375	26.219#
JVTAAEKCZFNVCJ	D-Lactic acid	differential_metabolite	12	0.6	community_1	D-Lactic acid	(S)-lactic acid	JVTAAEKCZFNVCJ-REOHCLBHSA-N	422	JVTAAEKCZFNVCJ-REOHCLBHSA-N	6218.312*	11022.7	13223.5	8237.25
WJXSWCUQABXPFS	3-Hydroxyanthranilic acid	differential_metabolite	5	8.35555555555555	community_1	3-Hydroxyanthranilic acid	3-hydroxyanthranilic acid	WJXSWCUQABXPFS-UHFFFAOYSA-N	15793	WJXSWCUQABXPFS-UHFFFAOYSA-N	167	168.219	95.594#	70.375
YCJNYHCCOXVYAF	4-(2-amino-3-hydroxyph...	differential_metabolite	1	0	community_1	4-(2-amino-3-hydroxyphenyl)-2,4-dioxobutanoic acid	4-(2-amino-3-hydroxyphenyl)-2,4-dioxobutanoic acid	YCJNYHCCOXVYAF-UHFFFAOYSA-N	27593	YCJNYHCCOXVYAF-UHFFFAOYSA-N	58.250*	29.75	30.438	78.250#
WLJVXDMOQOGPHL	Phenylacetic acid	differential_metabolite	1	0	community_1	Phenylacetic acid	phenylacetic acid	WLJVXDMOQOGPHL-UHFFFAOYSA-N	30745	WLJVXDMOQOGPHL-UHFFFAOYSA-N	108.312	93.219	173.750#	117.594
YHXHKYRQLYQUIH	(S)-4-Hydroxymandelate	differential_metabolite	3	0	community_1	(S)-4-Hydroxymandelate	4-hydroxymandelic acid	YHXHKYRQLYQUIH-UHFFFAOYSA-N	16388	YHXHKYRQLYQUIH-UHFFFAOYSA-N	41.375	47.312	54.969	375.656#
YSNPSKZBOQYUHH	Dopaxanthin	differential_metabolite	1	0	community_1	Dopaxanthin	Dopaxanthin	YSNPSKZBOQYUHH-AFUNOPLTSA-N	4700	YSNPSKZBOQYUHH-AFUNOPLTSA-N	10.281	6.625	20.625	12.500#
DHCDFWKWKRSZHF	thiosulfate(2-)	differential_metabolite	7	0.666666666666667	community_1	thiosulfate(2-)	sulfurothioic S-acid	DHCDFWKWKRSZHF-UHFFFAOYSA-N	5587	DHCDFWKWKRSZHF-UHFFFAOYSA-N	6.312	13.906	19.375	0.000#
ZGGPNDKKJIWQJU	Isoniazid pyruvate	differential_metabolite	1	0	community_1	Isoniazid pyruvate	Isoniazid pyruvate	ZGGPNDKKJIWQJU-IZZDOVSWSA-N	80618	ZGGPNDKKJIWQJU-IZZDOVSWSA-N	5.25	4.062	0.000#	2.188
ZWUKRGPVMMTMAF	3-Carboxy-1-hydroxypro...	differential_metabolite	2	0	community_1	3-Carboxy-1-hydroxypropylthiamine diphosphate	3-carboxy-1-hydroxypropylthiamine diphosphate	ZWUKRGPVMMTMAF-UHFFFAOYSA-O	1463	ZWUKRGPVMMTMAF-UHFFFAOYSA-O	161.688	456.688	352.562	40.281#
ZJUKTBDSGOFHSH	S-Adenosylhomocysteine	differential_metabolite	20	1043.08750789115	community_2	S-Adenosylhomocysteine	S-adenosyl-L-homocysteine	ZJUKTBDSGOFHSH-WFMPWKQPSA-N	16680	ZJUKTBDSGOFHSH-WFMPWKQPSA-N	38.906	71.094	69.094	4.500#
YPZRWBKMTBYPTK	Oxidized glutathione	differential_metabolite	5	1.70833333333333	community_2	Oxidized glutathione	glutathione disulfide	YPZRWBKMTBYPTK-BJDJZHNGSA-N	17858	YPZRWBKMTBYPTK-BJDJZHNGSA-N	21.312	15	6.562	57.312#
TWSWSIQAPQLDBP	Adrenic acid	differential_metabolite	4	0	community_2	Adrenic acid	all-cis-docosa-7,10,13,16-tetraenoic acid	TWSWSIQAPQLDBP-DOFZRALJSA-N	53487	TWSWSIQAPQLDBP-DOFZRALJSA-N	122.406*	53.344	64.375	74.812
DTOSIQBPPRVQHS	伪-Linolenic acid	differential_metabolite	10	81.2055453318611	community_2	伪-Linolenic acid	alpha-linolenic acid	DTOSIQBPPRVQHS-PDBXOOCHSA-N	27432	DTOSIQBPPRVQHS-PDBXOOCHSA-N	5.625	1.25	10	19.625#
BPYKTIZUTYGOLE	Bilirubin	differential_metabolite	22	230.749048002221	community_2	Bilirubin	bilirubin IXalpha	BPYKTIZUTYGOLE-IFADSCNNSA-N	16990	BPYKTIZUTYGOLE-IFADSCNNSA-N	37.844	77.594	50.562	34.094#
JDMUPRLRUUMCTL	Pantetheine 4'-phosphate	differential_metabolite	14	300.708474222716	community_2	Pantetheine 4'-phosphate	D-pantetheine 4'-phosphate	JDMUPRLRUUMCTL-VIFPVBQESA-N	4222	JDMUPRLRUUMCTL-VIFPVBQESA-N	35.406	48.688	11.562#	25.594
PFWLFWPASULGAN	7-Methylxanthine	differential_metabolite	3	0	community_2	7-Methylxanthine	7-methylxanthine	PFWLFWPASULGAN-UHFFFAOYSA-N	48991	PFWLFWPASULGAN-UHFFFAOYSA-N	102.531	75.812	43.906	12.406##
UVSMMLABJBJNGH	CS:17615371	differential_metabolite	5	0	community_2	CS:17615371	L-adenosylselenohomocysteine	UVSMMLABJBJNGH-WFMPWKQPSA-N	77028	UVSMMLABJBJNGH-WFMPWKQPSA-N	26.062*	3.562	20.25	10.062
KDXKERNSBIXSRK	L-Lysine	differential_metabolite	9	31.0162479505359	community_2	L-Lysine	D-lysine	KDXKERNSBIXSRK-RXMQYKEDSA-N	16855	KDXKERNSBIXSRK-RXMQYKEDSA-N	0.000*	93.312	35.25	66.5
NTYJJOPFIAHURM	Histamine	differential_metabolite	12	71.2842080691926	community_2	Histamine	histamine	NTYJJOPFIAHURM-UHFFFAOYSA-N	18295	NTYJJOPFIAHURM-UHFFFAOYSA-N	20.625*	32.062	26.281	29.156
QGWNDRXFNXRZMB	Guanosine diphosphate	differential_metabolite	44	672.159919114254	community_2	Guanosine diphosphate	GDP	QGWNDRXFNXRZMB-UUOKFMHZSA-N	17552	QGWNDRXFNXRZMB-UUOKFMHZSA-N	13.688	6.219	31.125#	20.312
IPCSVZSSVZVIGE	Palmitic acid	differential_metabolite	20	458.300420374259	community_2	Palmitic acid	hexadecanoic acid	IPCSVZSSVZVIGE-UHFFFAOYSA-N	15756	IPCSVZSSVZVIGE-UHFFFAOYSA-N	48.344*	14.656	35.688	43.594
BMYFUCYXRGTQQL	6-Methylthiopurine 5'-...	differential_metabolite	3	0	community_2	6-Methylthiopurine 5'-monophosphate ribonucleotide	6-Methylthiopurine 5'-monophosphate ribonucleotide	BMYFUCYXRGTQQL-IOSLPCCCSA-N	80609	BMYFUCYXRGTQQL-IOSLPCCCSA-N	11.094	20.844	7.469#	10.125
RWSXRVCMGQZWBV	Glutathione	differential_metabolite	24	784.223567445626	community_2	Glutathione	glutathione	RWSXRVCMGQZWBV-WDSKDSINSA-N	16856	RWSXRVCMGQZWBV-WDSKDSINSA-N	27.031	36.719	18.875	21.594#
FJAZVHYPASAQKM	estrone 3-O-(beta-D-gl...	differential_metabolite	5	0	community_2	estrone 3-O-(beta-D-glucuronide)	estrone 3-O-(beta-D-glucuronide)	FJAZVHYPASAQKM-JBAURARKSA-N	28919	FJAZVHYPASAQKM-JBAURARKSA-N	13.281	12.656	9.25	0.000#
WPOCIZJTELRQMF	16alpha-hydroxyestrone	differential_metabolite	5	0	community_2	16alpha-hydroxyestrone	16alpha-hydroxyestrone	WPOCIZJTELRQMF-QFXBJFAPSA-N	776	WPOCIZJTELRQMF-QFXBJFAPSA-N	51.75	29.375	38.031	105.531#
PVNIIMVLHYAWGP	Nicotinic acid	differential_metabolite	13	338.391279420614	community_2	Nicotinic acid	nicotinic acid	PVNIIMVLHYAWGP-UHFFFAOYSA-N	15940	PVNIIMVLHYAWGP-UHFFFAOYSA-N	28.375	14.781	8.719	129.406#
WSFSSNUMVMOOMR	Formaldehyde	differential_metabolite	14	317.573672161172	community_2	Formaldehyde	formaldehyde	WSFSSNUMVMOOMR-UHFFFAOYSA-N	16842	WSFSSNUMVMOOMR-UHFFFAOYSA-N	1087.69	1900.22	1157	627.094#
OTZRAYGBFWZKMX	Leukotriene E4	differential_metabolite	8	59.5	community_2	Leukotriene E4	leukotriene E4	OTZRAYGBFWZKMX-FRFVZSDQSA-N	15650	OTZRAYGBFWZKMX-FRFVZSDQSA-N	19.594	14.469	14.062	32.000#
FHXAGOICBFGEBF	S-Formylglutathione	differential_metabolite	4	32.4410256410256	community_2	S-Formylglutathione	S-formylglutathione	FHXAGOICBFGEBF-BQBZGAKWSA-N	16225	FHXAGOICBFGEBF-BQBZGAKWSA-N	92.656	105.25	128.219	23.000#
FVTNDWDQRAAPCD	Bromobenzene-3,4-oxide	differential_metabolite	2	1	community_2	Bromobenzene-3,4-oxide	Bromobenzene-3,4-oxide	FVTNDWDQRAAPCD-UHFFFAOYSA-N	34589	FVTNDWDQRAAPCD-UHFFFAOYSA-N	303.969	317.969	213.188	97.719#
VKLQBAQSSOPXGF	S-(Formylmethyl)glutat...	differential_metabolite	1	0	community_2	S-(Formylmethyl)glutathione	S-(Formylmethyl)glutathione	VKLQBAQSSOPXGF-YUMQZZPRSA-N	34962	VKLQBAQSSOPXGF-YUMQZZPRSA-N	47.656	103.062	62.094	22.781#
MBMBGCFOFBJSGT	Docosahexaenoic acid	differential_metabolite	7	57.0835598611914	community_2	Docosahexaenoic acid	all-cis-docosa-4,7,10,13,16,19-hexaenoic acid	MBMBGCFOFBJSGT-KUBAVDMBSA-N	28125	MBMBGCFOFBJSGT-KUBAVDMBSA-N	87.094	141.875	27.062#	42.125
WMRIOGFRJLQENF	6-Thioxanthine 5'-mono...	differential_metabolite	1	0	community_2	6-Thioxanthine 5'-monophosphate	6-Thioxanthine 5'-monophosphate	WMRIOGFRJLQENF-UUOKFMHZSA-N	80612	WMRIOGFRJLQENF-UUOKFMHZSA-N	5.875	1.25	9.250#	6.125
OCLCLRXKNJCOJD	2,5-diamino-6-(5-phosp...	differential_metabolite	2	60	community_2	2,5-diamino-6-(5-phospho-D-ribosylamino)pyrimidin-4(3H)-one	2,5-diamino-4-hydroxy-6-(5-phosphoribosylamino)pyrimidine	OCLCLRXKNJCOJD-UMMCILCDSA-N	29114	OCLCLRXKNJCOJD-UMMCILCDSA-N	33.844	12	35.719	88.219#
ZYGHJZDHTFUPRJ	Coumarin	differential_metabolite	5	19.3482295482295	community_2	Coumarin	coumarin	ZYGHJZDHTFUPRJ-UHFFFAOYSA-N	28794	ZYGHJZDHTFUPRJ-UHFFFAOYSA-N	141.625*	289.344	218.344	248.875
KHBXRZGALJGBPA	2,3-Epoxyaflatoxin B1	differential_metabolite	13	80.4288586413586	community_2	2,3-Epoxyaflatoxin B1	aflatoxin B1 exo-8,9-epoxide	KHBXRZGALJGBPA-IRWJRLHMSA-N	30725	KHBXRZGALJGBPA-IRWJRLHMSA-N	8647.656*	19125.5	14174.2	16805.8
KBDSLGBFQAGHBE	limonin	differential_metabolite	4	0	community_2	limonin	Limonin	KBDSLGBFQAGHBE-UHFFFAOYSA-N	16226	KBDSLGBFQAGHBE-UHFFFAOYSA-N	12.375	8.531	22.812#	18.781
JKKFKPJIXZFSSB	Estrone sulfate	differential_metabolite	11	0	community_2	Estrone sulfate	estrone 3-sulfate	JKKFKPJIXZFSSB-CBZIJGRNSA-N	17474	JKKFKPJIXZFSSB-CBZIJGRNSA-N	12.875	44.094	78.688	243.438#
AHANXAKGNAKFSK	all-cis-icosa-11,14,17...	differential_metabolite	3	0	community_2	all-cis-icosa-11,14,17-trienoic acid	all-cis-icosa-11,14,17-trienoic acid	AHANXAKGNAKFSK-PDBXOOCHSA-N	53460	AHANXAKGNAKFSK-PDBXOOCHSA-N	129.906	163.156	115.969	247.438#
ZDHCZVWCTKTBRY	12-hydroxylauric acid	differential_metabolite	5	0	community_2	12-hydroxylauric acid	12-hydroxylauric acid	ZDHCZVWCTKTBRY-UHFFFAOYSA-N	39567	ZDHCZVWCTKTBRY-UHFFFAOYSA-N	78.281	41.594	77.438	101.938#
PYSODLWHFWCFLV	Leukotriene F4	differential_metabolite	1	0	community_2	Leukotriene F4	leukotriene F4	PYSODLWHFWCFLV-VJBFNVCUSA-N	27491	PYSODLWHFWCFLV-VJBFNVCUSA-N	3.875*	21.906	9.719	27.5
YDRSQRPHLBEPTP	cis-1,2-Dihydrobenzene...	differential_metabolite	1	0	community_2	cis-1,2-Dihydrobenzene-1,2-diol	(1R,2R)-cyclohexa-3,5-diene-1,2-diol	YDRSQRPHLBEPTP-PHDIDXHHSA-N	10702	YDRSQRPHLBEPTP-PHDIDXHHSA-N	7.375*	1.25	3.625	4.938
WIPMNDWTVDZAHE	3,4-Dihydro-3-hydroxy-...	differential_metabolite	2	0	community_2	3,4-Dihydro-3-hydroxy-4-S-glutathionyl bromobenzene	3,4-Dihydro-3-hydroxy-4-S-glutathionyl bromobenzene	WIPMNDWTVDZAHE-JYBOHDQNSA-N	34324	WIPMNDWTVDZAHE-JYBOHDQNSA-N	78.469	233.25	55.875#	48.25
RULDRNMMLPUXQI	S-(2,2-Dichloro-1-hydr...	differential_metabolite	2	0	community_2	S-(2,2-Dichloro-1-hydroxy)ethyl glutathione	S-(2,2-Dichloro-1-hydroxy)ethyl glutathione	RULDRNMMLPUXQI-LBHDVABESA-N	34958	RULDRNMMLPUXQI-LBHDVABESA-N	5	7.312	0.625#	3.875
WWNNZCOKKKDOPX	Trigonelline	differential_metabolite	1	0	community_2	Trigonelline	N-methylnicotinate	WWNNZCOKKKDOPX-UHFFFAOYSA-N	18123	WWNNZCOKKKDOPX-UHFFFAOYSA-N	12.562	5.375	39.344##	10.625
PYUSHNKNPOHWEZ	N-Formyl-L-methionine	differential_metabolite	1	0	community_2	N-Formyl-L-methionine	N-formyl-L-methionine	PYUSHNKNPOHWEZ-YFKPBYRVSA-N	16552	PYUSHNKNPOHWEZ-YFKPBYRVSA-N	230.812*	434.719	383.219	340.969
FWWQKRXKHIRPJY	Stearaldehyde	differential_metabolite	1	0	community_2	Stearaldehyde	octadecanal	FWWQKRXKHIRPJY-UHFFFAOYSA-N	17034	FWWQKRXKHIRPJY-UHFFFAOYSA-N	19.344*	2.625	5.875	0.938
NZTHZDNDYACBSX	2-Methoxyestrone 3-glu...	differential_metabolite	1	0	community_2	2-Methoxyestrone 3-glucuronide	2-methoxyestrone 3-O-(beta-D-glucuronide)	NZTHZDNDYACBSX-FJNWEKAQSA-N	37450	NZTHZDNDYACBSX-FJNWEKAQSA-N	25.594	2.812	13.125	32.906#
AVWRKZWQTYIKIY	Allophanic acid	differential_metabolite	1	0	community_2	Allophanic acid	urea-1-carboxylic acid	AVWRKZWQTYIKIY-UHFFFAOYSA-N	9889	AVWRKZWQTYIKIY-UHFFFAOYSA-N	124.875*	247.906	181.906	224.031
QVJMXSGZTCGLHZ	Juvenile hormone III	differential_metabolite	1	0	community_2	Juvenile hormone III	juvenile hormone III	QVJMXSGZTCGLHZ-HONBPKQLSA-N	27493	QVJMXSGZTCGLHZ-HONBPKQLSA-N	0.000*	83.375	71.25	65.875
CCLQKVKJOGVQLU	Homocarnosine	differential_metabolite	1	0	community_2	Homocarnosine	L-homocarnosine	CCLQKVKJOGVQLU-QMMMGPOBSA-N	85981	CCLQKVKJOGVQLU-QMMMGPOBSA-N	35.188	1.5	12.656	90.625#
LZMSXDHGHZKXJD	Trypanothione disulfide	differential_metabolite	1	0	community_2	Trypanothione disulfide	trypanothione disulfide	LZMSXDHGHZKXJD-VJANTYMQSA-N	35490	LZMSXDHGHZKXJD-VJANTYMQSA-N	6.938**	1133.84	869.188	2238.78
HSNPMXROZIQAQD	Taurolithocholic acid ...	differential_metabolite	6	0	community_2	Taurolithocholic acid 3-sulfate	taurolithocholic acid sulfate	HSNPMXROZIQAQD-GBURMNQMSA-N	17864	HSNPMXROZIQAQD-GBURMNQMSA-N	0	4.625	0	0.000#
PLSQMGZYOGSOCE	Dihydroneopterin phosp...	differential_metabolite	1	0	community_2	Dihydroneopterin phosphate	7,8-dihydroneopterin 3'-phosphate	PLSQMGZYOGSOCE-XINAWCOVSA-N	48954	PLSQMGZYOGSOCE-XINAWCOVSA-N	10.688	30.906	12.500#	6.656
FQYGGFDZJFIDPU	Estriol-16-Glucuronide	differential_metabolite	1	0	community_2	Estriol-16-Glucuronide	estriol 16-O-(beta-D-glucuronide)	FQYGGFDZJFIDPU-JRSYHJKYSA-N	766	FQYGGFDZJFIDPU-JRSYHJKYSA-N	13.812**	414.5	291.531	645.031
GQNRDWAOABGWGP	6-Mercaptopurine ribon...	differential_metabolite	1	0	community_2	6-Mercaptopurine ribonucleoside triphosphate	6-Mercaptopurine ribonucleoside triphosphate	GQNRDWAOABGWGP-KQYNXXCUSA-N	80611	GQNRDWAOABGWGP-KQYNXXCUSA-N	11.562	7.156	0.000##	11
XGYIMTFOTBMPFP	5'-deoxyadenosine	differential_metabolite	2	0	community_2	5'-deoxyadenosine	5'-deoxyadenosine	XGYIMTFOTBMPFP-KQYNXXCUSA-N	17319	XGYIMTFOTBMPFP-KQYNXXCUSA-N	130.969**	41.656	144.844	97.312
SECPZKHBENQXJG	Palmitoleic acid	differential_metabolite	3	0	community_2	Palmitoleic acid	palmitoleic acid	SECPZKHBENQXJG-FPLPWBNLSA-N	28716	SECPZKHBENQXJG-FPLPWBNLSA-N	26.781*	15.75	25.594	11.062
BAWFJGJZGIEFAR	NAD	differential_metabolite	60	916.500477036117	community_3	NAD	NAD(+)	BAWFJGJZGIEFAR-NNYOXOHSSA-O	15846	BAWFJGJZGIEFAR-NNYOXOHSSA-O	4.656	2.5	16.125	30.062##
FNKQXYHWGSIFBK	Tetrahydrobiopterin	differential_metabolite	12	92.5864503038425	community_3	Tetrahydrobiopterin	5,6,7,8-tetrahydrobiopterin	FNKQXYHWGSIFBK-UHFFFAOYSA-N	15372	FNKQXYHWGSIFBK-UHFFFAOYSA-N	10	8.75	16.875	76.125#
WBJZXBUVECZHCE	Dyspropterin	differential_metabolite	5	1	community_3	Dyspropterin	dyspropterin	WBJZXBUVECZHCE-UHFFFAOYSA-N	17804	WBJZXBUVECZHCE-UHFFFAOYSA-N	14.75	28.219	2.500#	13.312
MZFOKIKEPGUZEN	S-Methylmalonyl-CoA	differential_metabolite	13	31.7118987581252	community_3	S-Methylmalonyl-CoA	methylmalonyl-CoA	MZFOKIKEPGUZEN-FBMOWMAESA-N	16625	MZFOKIKEPGUZEN-FBMOWMAESA-N	75.656	112.906	108.531	42.250#
DWAKNKKXGALPNW	1-Pyrroline-5-carboxyl...	differential_metabolite	4	0	community_3	1-Pyrroline-5-carboxylic acid	(S)-1-pyrroline-5-carboxylic acid	DWAKNKKXGALPNW-BYPYZUCNSA-N	371	DWAKNKKXGALPNW-BYPYZUCNSA-N	203.781	375.656	141.75	62.094#
OJFDKHTZOUZBOS	Acetoacetyl-CoA	differential_metabolite	19	10.9068383229674	community_3	Acetoacetyl-CoA	acetoacetyl-CoA	OJFDKHTZOUZBOS-CITAKDKDSA-N	15345	OJFDKHTZOUZBOS-CITAKDKDSA-N	137.375	98.562	86.125	47.375#
AZQWKYJCGOJGHM	1,4-benzoquinone	differential_metabolite	8	62	community_3	1,4-benzoquinone	Quinone	AZQWKYJCGOJGHM-UHFFFAOYSA-N	16509	AZQWKYJCGOJGHM-UHFFFAOYSA-N	42.938*	11.125	59.000#	50.344#
CRFNGMNYKDXRTN	Butyryl-CoA	differential_metabolite	15	7.1873359396356	community_3	Butyryl-CoA	butyryl-CoA	CRFNGMNYKDXRTN-CITAKDKDSA-N	15517	CRFNGMNYKDXRTN-CITAKDKDSA-N	45.875	15.375	63.062#	30.562
IJFLXRCJWPKGKJ	3-Hydroxydodecanoyl-CoA	differential_metabolite	25	103.236499785405	community_3	3-Hydroxydodecanoyl-CoA	(S)-3-hydroxylauroyl-CoA	IJFLXRCJWPKGKJ-LXIXEQKWSA-N	27668	IJFLXRCJWPKGKJ-LXIXEQKWSA-N	45.906	89.875	97.875	23.906#
MGNBGCRQQFMNBM	(2E)-Decenoyl-CoA	differential_metabolite	26	105.646744005931	community_3	(2E)-Decenoyl-CoA	trans-dec-2-enoyl-CoA	MGNBGCRQQFMNBM-YJHHLLFWSA-N	10723	MGNBGCRQQFMNBM-YJHHLLFWSA-N	55.438	73.281	89.531	39.500#
MBCVYCOKMMMWLX	(2E)-Tetradecenoyl-CoA	differential_metabolite	35	186.97955691848	community_3	(2E)-Tetradecenoyl-CoA	trans-tetradec-2-enoyl-CoA	MBCVYCOKMMMWLX-YYMFEJJQSA-N	27721	MBCVYCOKMMMWLX-YYMFEJJQSA-N	60.594	70.281	36.875	31.250#
VWWQXMAJTJZDQX	FAD	differential_metabolite	35	741.200344541541	community_3	FAD	FAD	VWWQXMAJTJZDQX-UYBVJOGSSA-N	16238	VWWQXMAJTJZDQX-UYBVJOGSSA-N	17.500*	3.125	3.875	12.844
LIPOUNRJVLNBCD	Acetylphosphate	differential_metabolite	3	0	community_3	Acetylphosphate	acetyl dihydrogen phosphate	LIPOUNRJVLNBCD-UHFFFAOYSA-N	15350	LIPOUNRJVLNBCD-UHFFFAOYSA-N	732.594	1092.97	503.500#	344.312
WHOOUMGHGSPMGR	Indoleacetaldehyde	differential_metabolite	6	65	community_3	Indoleacetaldehyde	indol-3-ylacetaldehyde	WHOOUMGHGSPMGR-UHFFFAOYSA-N	18086	WHOOUMGHGSPMGR-UHFFFAOYSA-N	335.875	341.562	140.375#	182.969
XNRNNGPBEPRNAR	Thromboxane B2	differential_metabolite	5	13.9739243943191	community_3	Thromboxane B2	thromboxane B2	XNRNNGPBEPRNAR-JQBLCGNGSA-N	28728	XNRNNGPBEPRNAR-JQBLCGNGSA-N	208.344	246.031	154.5	45.375#
TUNFSRHWOTWDNC	Myristic acid	differential_metabolite	11	2.69175107292542	community_3	Myristic acid	tetradecanoic acid	TUNFSRHWOTWDNC-UHFFFAOYSA-N	28875	TUNFSRHWOTWDNC-UHFFFAOYSA-N	111.5	102.844	142.75	198.875#
FUZZWVXGSFPDMH	Caproic acid	differential_metabolite	12	6.13291079040092	community_3	Caproic acid	hexanoate	FUZZWVXGSFPDMH-UHFFFAOYSA-M	17120	FUZZWVXGSFPDMH-UHFFFAOYSA-M	131.438	151.812	114.125	72.000#
ZHQJVZLJDXWFFX	4a-Carbinolamine tetra...	differential_metabolite	3	0	community_3	4a-Carbinolamine tetrahydrobiopterin	(6R)-L-erythro-6,7-dihydrobiopterin	ZHQJVZLJDXWFFX-RPDRRWSUSA-N	43120	ZHQJVZLJDXWFFX-RPDRRWSUSA-N	7.875	6.656	22.000#	28.625
PLJAVYDLNJODGD	2-(alpha-D-Galactosyl)...	differential_metabolite	1	0	community_3	2-(alpha-D-Galactosyl)-sn-glycerol 3-phosphate	2-(alpha-D-galactosyl)-sn-glycerol 3-phosphate	PLJAVYDLNJODGD-XIBIAKPJSA-N	17506	PLJAVYDLNJODGD-XIBIAKPJSA-N	70.844*	41.344	101.188	68.281#
MPYXOYHSKAAPLW	cis-2-Methyl-5-isoprop...	differential_metabolite	1	0	community_3	cis-2-Methyl-5-isopropylhexa-2,5-dienoyl-CoA	cis-2-methyl-5-isopropylhexa-2,5-dienoyl-CoA	MPYXOYHSKAAPLW-NXIRUBHOSA-N	29714	MPYXOYHSKAAPLW-NXIRUBHOSA-N	155.188	161.719	173.094	45.906#
UQTZMGFTRHFAAM	Iodotyrosine	differential_metabolite	11	15.9494138594392	community_3	Iodotyrosine	3-iodo-L-tyrosine	UQTZMGFTRHFAAM-ZETCQYMHSA-N	27847	UQTZMGFTRHFAAM-ZETCQYMHSA-N	33.188	36.625	63.625#	61.75
DPWZDDZXXDPFNM	2-Naphthoyl-CoA	differential_metabolite	1	0	community_3	2-Naphthoyl-CoA	2-naphthoyl-CoA	DPWZDDZXXDPFNM-YGFBVEKBSA-N	34300	DPWZDDZXXDPFNM-YGFBVEKBSA-N	71.75	69.938	66.812	32.812#
HNDVDQJCIGZPNO	L-Histidine	differential_metabolite	16	2.65984015984016	community_4	L-Histidine	L-histidine	HNDVDQJCIGZPNO-YFKPBYRVSA-N	15971	HNDVDQJCIGZPNO-YFKPBYRVSA-N	2.500*	5	3.438	2.5
ZGNGGJLVZZHLQM	Propinol adenylate	differential_metabolite	2	0	community_4	Propinol adenylate	propanoyl-AMP	ZGNGGJLVZZHLQM-ZRFIDHNTSA-N	62415	ZGNGGJLVZZHLQM-ZRFIDHNTSA-N	11.188	167.188	27.438	13.500#
MOYMQYZWIUKGGY	tetracosanoyl-CoA	differential_metabolite	4	4.75833333333333	community_4	tetracosanoyl-CoA	tetracosanoyl-CoA	MOYMQYZWIUKGGY-JBKAVQFISA-N	52974	MOYMQYZWIUKGGY-JBKAVQFISA-N	10.75	6.125	23.156#	4.531
QIVBCDIJIAJPQS	L-Tryptophan	differential_metabolite	18	11.0875790875791	community_4	L-Tryptophan	D-tryptophan	QIVBCDIJIAJPQS-SECBINFHSA-N	16296	QIVBCDIJIAJPQS-SECBINFHSA-N	77.438	141.438	85.312	40.906#
FVTCRASFADXXNN	Flavin Mononucleotide	differential_metabolite	10	237.032467532468	community_4	Flavin Mononucleotide	FMN	FVTCRASFADXXNN-SCRDCRAPSA-N	17621	FVTCRASFADXXNN-SCRDCRAPSA-N	20.781	14.938	39.938	55.938#
QIQXTHQIDYTFRH	Stearic acid	differential_metabolite	1	0	community_4	Stearic acid	octadecanoate	QIQXTHQIDYTFRH-UHFFFAOYSA-M	25629	QIQXTHQIDYTFRH-UHFFFAOYSA-M	0.000*	126.719	71.125	61
WPYMKLBDIGXBTP	benzoate	differential_metabolite	5	0	community_4	benzoate	benzoate	WPYMKLBDIGXBTP-UHFFFAOYSA-M	16150	WPYMKLBDIGXBTP-UHFFFAOYSA-M	67.5	69.625	64.75	107.656#
OBHRVMZSZIDDEK	Mesobilirubinogen	differential_metabolite	2	36	community_4	Mesobilirubinogen	urobilinogen	OBHRVMZSZIDDEK-UHFFFAOYSA-N	29026	OBHRVMZSZIDDEK-UHFFFAOYSA-N	26.062	39.094	11.125##	13.75
XUIIKFGFIJCVMT	Thyroxine	differential_metabolite	3	0	community_4	Thyroxine	L-thyroxine	XUIIKFGFIJCVMT-LBPRGKRZSA-N	18332	XUIIKFGFIJCVMT-LBPRGKRZSA-N	118.188	96.406	76.469	42.125#
UTYVDVLMYQPLQB	Phenylacetylglycine	differential_metabolite	1	0	community_4	Phenylacetylglycine	phenylacetylglycine	UTYVDVLMYQPLQB-UHFFFAOYSA-N	27480	UTYVDVLMYQPLQB-UHFFFAOYSA-N	150.625*	416.062	210.312	107.125#
CCTIOCVIZPCTGO	L-Phosphoarginine	differential_metabolite	1	0	community_4	L-Phosphoarginine	N(omega)-phospho-L-arginine	CCTIOCVIZPCTGO-BYPYZUCNSA-N	18412	CCTIOCVIZPCTGO-BYPYZUCNSA-N	66.031	48.406	43.75	123.375#
IZFHEQBZOYJLPK	Dihydrolipoate	differential_metabolite	2	4.78540303540304	community_5	Dihydrolipoate	dihydrolipoic acid	IZFHEQBZOYJLPK-UHFFFAOYSA-N	18047	IZFHEQBZOYJLPK-UHFFFAOYSA-N	690.25	693	279.312	211.500#
WQZGKKKJIJFFOK	伪-D-Glucose	differential_metabolite	53	1284.76205576706	community_5	伪-D-Glucose	D-glucopyranose	WQZGKKKJIJFFOK-GASJEMHNSA-N	4167	WQZGKKKJIJFFOK-GASJEMHNSA-N	1901.531*	4838.34	2514.59	1103.875#
NBSCHQHZLSJFNQ	Glucose 6-phosphate	differential_metabolite	41	363.307500479196	community_5	Glucose 6-phosphate	D-mannopyranose 6-phosphate	NBSCHQHZLSJFNQ-QTVWNMPRSA-N	48066	NBSCHQHZLSJFNQ-QTVWNMPRSA-N	141.625*	289.344	218.344	248.875
NBSCHQHZLSJFNQ	Glucose 6-phosphate	differential_metabolite	41	363.307500479196	community_5	Glucose 6-phosphate	D-glucopyranose 6-phosphate	NBSCHQHZLSJFNQ-GASJEMHNSA-N	4170	NBSCHQHZLSJFNQ-GASJEMHNSA-N	141.625*	289.344	218.344	248.875
YHHSONZFOIEMCP	Phosphorylcholine	differential_metabolite	6	16.1125532657266	community_5	Phosphorylcholine	phosphocholine	YHHSONZFOIEMCP-UHFFFAOYSA-O	18132	YHHSONZFOIEMCP-UHFFFAOYSA-O	1068.750*	414.844	712.969	858.594
KDTSHFARGAKYJN	Dephospho-CoA	differential_metabolite	6	0.256184870359819	community_5	Dephospho-CoA	3'-dephospho-CoA	KDTSHFARGAKYJN-IBOSZNHHSA-N	15468	KDTSHFARGAKYJN-IBOSZNHHSA-N	625.781	387.656	734.094#	624.906
KBDKAJNTYKVSEK	Deoxyribose 1-phosphate	differential_metabolite	24	273.798839227171	community_5	Deoxyribose 1-phosphate	2-deoxy-alpha-D-ribose 1-phosphate	KBDKAJNTYKVSEK-VPENINKCSA-N	11563	KBDKAJNTYKVSEK-VPENINKCSA-N	91	188.906	109.406	7.375##
JDTUMPKOJBQPKX	D-Sedoheptulose 7-phos...	differential_metabolite	13	31.2541713490707	community_5	D-Sedoheptulose 7-phosphate	sedoheptulose 7-phosphate	JDTUMPKOJBQPKX-GBNDHIKLSA-N	15721	JDTUMPKOJBQPKX-GBNDHIKLSA-N	80.156*	62	95.781	123.438#
GSXOAOHZAIYLCY	Fructose 6-phosphate	differential_metabolite	9	16.9007874954722	community_5	Fructose 6-phosphate	keto-D-fructose 6-phosphate	GSXOAOHZAIYLCY-HSUXUTPPSA-N	15946	GSXOAOHZAIYLCY-HSUXUTPPSA-N	51.031*	12.406	25.156	69.250#
XCCTYIAWTASOJW	Uridine 5'-diphosphate	differential_metabolite	57	460.220434946347	community_5	Uridine 5'-diphosphate	UDP	XCCTYIAWTASOJW-XVFCMESISA-N	17659	XCCTYIAWTASOJW-XVFCMESISA-N	74.562*	26.594	62.219	29.875
CZMRCDWAGMRECN	Sucrose	differential_metabolite	11	511.350763862516	community_5	Sucrose	sucrose	CZMRCDWAGMRECN-UGDNZRGBSA-N	17992	CZMRCDWAGMRECN-UGDNZRGBSA-N	26.625	25.062	16.688	166.531#
BRGMHAYQAZFZDJ	N-Acetyl-D-Glucosamine...	differential_metabolite	10	64.5033257751602	community_5	N-Acetyl-D-Glucosamine 6-Phosphate	N-acetyl-D-glucosamine 6-phosphate	BRGMHAYQAZFZDJ-RTRLPJTCSA-N	15784	BRGMHAYQAZFZDJ-RTRLPJTCSA-N	5060.09	4576.03	2315.06	1387.688#
SQVRNKJHWKZAKO	N-Acetylneuraminic acid	differential_metabolite	10	35.5568001623591	community_5	N-Acetylneuraminic acid	N-acetylneuraminic acid	SQVRNKJHWKZAKO-LUWBGTNYSA-N	17012	SQVRNKJHWKZAKO-LUWBGTNYSA-N	342.281	44.688	1137.344#	106.031
LFTYTUAZOPRMMI	Uridine diphosphate-N-...	differential_metabolite	29	284.417219862639	community_5	Uridine diphosphate-N-acetylglucosamine	UDP-N-acetyl-alpha-D-glucosamine	LFTYTUAZOPRMMI-CFRASDGPSA-N	16264	LFTYTUAZOPRMMI-CFRASDGPSA-N	11068.6	15056.4	2617.19	252.406#
LFTYTUAZOPRMMI	Uridine diphosphate-N-...	differential_metabolite	29	284.417219862639	community_5	Uridine diphosphate-N-acetylglucosamine	UDP-N-acetyl-alpha-D-galactosamine	LFTYTUAZOPRMMI-NESSUJCYSA-N	67168	LFTYTUAZOPRMMI-NESSUJCYSA-N	11068.6	15056.4	2617.19	252.406#
NHVNXKFIZYSCEB	Thymidine 5'-triphosphate	differential_metabolite	31	24.1982695259474	community_5	Thymidine 5'-triphosphate	dTTP	NHVNXKFIZYSCEB-XLPZGREQSA-N	18077	NHVNXKFIZYSCEB-XLPZGREQSA-N	16.906	25.562	11.594#	23.719
DRTQHJPVMGBUCF	Uridine	differential_metabolite	30	106.215834051274	community_5	Uridine	uridine	DRTQHJPVMGBUCF-XVFCMESISA-N	16704	DRTQHJPVMGBUCF-XVFCMESISA-N	27.125	24.938	15.344	108.438#
IERHLVCPSMICTF	Cytidine monophosphate	differential_metabolite	37	532.489046684768	community_5	Cytidine monophosphate	cytidine 5'-monophosphate	IERHLVCPSMICTF-XVFCMESISA-N	17361	IERHLVCPSMICTF-XVFCMESISA-N	138.906	118.344	199.344##	151.969
ZWIADYZPOWUWEW	CDP	differential_metabolite	41	125.55937550022	community_5	CDP	CDP	ZWIADYZPOWUWEW-XVFCMESISA-N	17239	ZWIADYZPOWUWEW-XVFCMESISA-N	55.781	27.031	63	127.562#
FTDHDKPUHBLBTL	dCDP	differential_metabolite	29	53.5752818067262	community_5	dCDP	dCDP	FTDHDKPUHBLBTL-SHYZEUOFSA-N	28846	FTDHDKPUHBLBTL-SHYZEUOFSA-N	1394.625*	3241.56	2302.16	1025.125#
OBQMLSFOUZUIOB	Glycineamideribotide	differential_metabolite	12	8.79156995671879	community_5	Glycineamideribotide	N(1)-(5-phospho-D-ribosyl)glycinamide	OBQMLSFOUZUIOB-HJZCUYRDSA-N	18349	OBQMLSFOUZUIOB-HJZCUYRDSA-N	39.500**	3.625	14.625#	11.812
UBORTCNDUKBEOP	Xanthosine	differential_metabolite	13	35.1712558077841	community_5	Xanthosine	xanthosine	UBORTCNDUKBEOP-UUOKFMHZSA-N	18107	UBORTCNDUKBEOP-UUOKFMHZSA-N	50.094	36.344	48.062	5.000##
NOTGFIUVDGNKRI	AICAR	differential_metabolite	10	55.1610707210133	community_5	AICAR	AICA ribonucleotide	NOTGFIUVDGNKRI-UUOKFMHZSA-N	18406	NOTGFIUVDGNKRI-UUOKFMHZSA-N	146.094	290.25	136.219	44.875#
VDXLUNDMVKSKHO	5'-Phosphoribosyl-N-fo...	differential_metabolite	12	4.78333333333333	community_5	5'-Phosphoribosyl-N-formylglycinamide	N(2)-formyl-N(1)-(5-phospho-D-ribosyl)glycinamide	VDXLUNDMVKSKHO-ZRTZXPPTSA-N	18272	VDXLUNDMVKSKHO-ZRTZXPPTSA-N	342.031	620.938	302	211.469#
CIKGWCTVFSRMJU	dGDP	differential_metabolite	21	92.6986042921848	community_5	dGDP	dGDP	CIKGWCTVFSRMJU-KVQBGUIXSA-N	28862	CIKGWCTVFSRMJU-KVQBGUIXSA-N	49.469	38.281	0.000#	70.781
OLGWXCQXRSSQPO	Diguanosine tetraphosp...	differential_metabolite	5	9.09774403450542	community_5	Diguanosine tetraphosphate	P(1),P(4)-bis(5'-guanosyl) tetraphosphate	OLGWXCQXRSSQPO-MHARETSRSA-N	15883	OLGWXCQXRSSQPO-MHARETSRSA-N	105	69.844	87.875	27.625#
YKBGVTZYEHREMT	Deoxyguanosine	differential_metabolite	36	320.532312393926	community_5	Deoxyguanosine	2'-deoxyguanosine	YKBGVTZYEHREMT-KVQBGUIXSA-N	17172	YKBGVTZYEHREMT-KVQBGUIXSA-N	234.594*	41.625	64.094	46.344
UPHPWXPNZIOZJL	5-Diphosphoinositol pe...	differential_metabolite	28	107.208395787948	community_5	5-Diphosphoinositol pentakisphosphate	5-diphospho-1D-myo-inositol pentakisphosphate	UPHPWXPNZIOZJL-KXXVROSKSA-N	30164	UPHPWXPNZIOZJL-KXXVROSKSA-N	556.719	585.781	265.500#	222.375#
YEJYLHKQOBOSCP	6026790	differential_metabolite	2	3.37698412698413	community_5	6026790	1-palmitoyl-2-oleoyl-sn-glycerol	YEJYLHKQOBOSCP-OZKTZCCCSA-N	75466	YEJYLHKQOBOSCP-OZKTZCCCSA-N	12.5	7	2.812	32.000#
PAZGBAOHGQRCBP	PG(16:0/18:1(9Z))	differential_metabolite	1	0	community_5	PG(16:0/18:1(9Z))	1-palmitoyl-2-oleoyl-sn-glycero-3-phosphoglycerol	PAZGBAOHGQRCBP-DDDNOICHSA-N	34080	PAZGBAOHGQRCBP-DDDNOICHSA-N	159.344	105.25	132.469	203.312#
RGHNJXZEOKUKBD	Gluconic acid	differential_metabolite	7	4.16415115179136	community_5	Gluconic acid	L-gulonate	RGHNJXZEOKUKBD-QTBDOELSSA-M	13115	RGHNJXZEOKUKBD-QTBDOELSSA-M	5.625**	26.688	14.000#	4.125##
QXKAIJAYHKCRRA	D-Xylonic acid	differential_metabolite	1	0	community_5	D-Xylonic acid	L-lyxonic acid	QXKAIJAYHKCRRA-PZGQECOJSA-N	6268	QXKAIJAYHKCRRA-PZGQECOJSA-N	79.125*	152.5	90.75	128.562
MCGXOCXFFNKASF	N-Acetyl-b-glucosaminy...	differential_metabolite	1	0	community_5	N-Acetyl-b-glucosaminylamine	N-acetyl-beta-D-glucosaminylamine	MCGXOCXFFNKASF-FMDGEEDCSA-N	15947	MCGXOCXFFNKASF-FMDGEEDCSA-N	1046.19	1488.78	852.594	458.188#
PDACUKOKVHBVHJ	5-Aminoimidazole ribon...	differential_metabolite	13	130.487672989294	community_5	5-Aminoimidazole ribonucleotide	5-amino-1-(5-phospho-beta-D-ribosyl)imidazole	PDACUKOKVHBVHJ-XVFCMESISA-N	138560	PDACUKOKVHBVHJ-XVFCMESISA-N	8.219	2.75	10.750#	8.406
RUDATBOHQWOJDD	Chenodeoxycholic acid	differential_metabolite	13	88.126300840868	community_5	Chenodeoxycholic acid	ursodeoxycholic acid	RUDATBOHQWOJDD-UZVSRGJWSA-N	9907	RUDATBOHQWOJDD-UZVSRGJWSA-N	17	56.188	11.656#	14
BUTHMSUEBYPMKJ	3-Sulfopyruvic acid	differential_metabolite	1	0	community_5	3-Sulfopyruvic acid	3-sulfopyruvic acid	BUTHMSUEBYPMKJ-UHFFFAOYSA-N	16894	BUTHMSUEBYPMKJ-UHFFFAOYSA-N	1245.000*	1770.62	969.844#	853.250#
NBIIXXVUZAFLBC	Phosphate	differential_metabolite	78	2201.4335228823	community_5	Phosphate	phosphate(3-)	NBIIXXVUZAFLBC-UHFFFAOYSA-K	18367	NBIIXXVUZAFLBC-UHFFFAOYSA-K	609.031	702.906	484.781#	483.062
AYEKOFBPNLCAJY	Thiamine pyrophosphate	differential_metabolite	18	118.864804362604	community_5	Thiamine pyrophosphate	thiamine(1+) diphosphate	AYEKOFBPNLCAJY-UHFFFAOYSA-O	9532	AYEKOFBPNLCAJY-UHFFFAOYSA-O	11.625	11.406	3.250#	6.75
DRBBFCLWYRJSJZ	Phosphocreatine	differential_metabolite	3	0	community_5	Phosphocreatine	N-phosphocreatine	DRBBFCLWYRJSJZ-UHFFFAOYSA-N	17287	DRBBFCLWYRJSJZ-UHFFFAOYSA-N	125	28.188	254.969#	35.344
BHTRKEVKTKCXOH	Taurochenodesoxycholic...	differential_metabolite	7	1.2502809710183	community_5	Taurochenodesoxycholic acid	taurochenodeoxycholate	BHTRKEVKTKCXOH-BJLOMENOSA-M	9407	BHTRKEVKTKCXOH-BJLOMENOSA-M	110.188	549.531	100.188#	54.812
WWMWAMFHUSTZTA	Adenosine tetraphosphate	differential_metabolite	2	0	community_5	Adenosine tetraphosphate	adenosine 5'-(pentahydrogen tetraphosphate)	WWMWAMFHUSTZTA-KQYNXXCUSA-N	18334	WWMWAMFHUSTZTA-KQYNXXCUSA-N	5.625	16.719	0.375#	1.375#
QCICUPZZLIQAPA	Diadenosine triphosphate	differential_metabolite	2	0	community_5	Diadenosine triphosphate	P(1),P(3)-bis(5'-adenosyl) triphosphate	QCICUPZZLIQAPA-XPWFQUROSA-N	27775	QCICUPZZLIQAPA-XPWFQUROSA-N	23.812*	0	12.656	2.5
YWWJKULNWGRYAS	CMP-3-deoxy-D-manno-oc...	differential_metabolite	1	0	community_5	CMP-3-deoxy-D-manno-octulosonate	CMP-3-deoxy-beta-D-manno-octulosonic acid	YWWJKULNWGRYAS-UOVSKDHASA-N	86284	YWWJKULNWGRYAS-UOVSKDHASA-N	7	4.125	15.344#	5.125
HNYOPLTXPVRDBG	Barbituric acid	differential_metabolite	1	0	community_5	Barbituric acid	barbituric acid	HNYOPLTXPVRDBG-UHFFFAOYSA-N	16294	HNYOPLTXPVRDBG-UHFFFAOYSA-N	8.562	11.094	12.219	0.000#
GFYLSDSUCHVORB	1-Methyladenosine	differential_metabolite	1	0	community_5	1-Methyladenosine	1-methyladenosine	GFYLSDSUCHVORB-IOSLPCCCSA-N	16020	GFYLSDSUCHVORB-IOSLPCCCSA-N	8.000*	74.812	29.594	18.188#
VWFJDQUYCIWHTN	Farnesyl pyrophosphate	differential_metabolite	10	12	community_7	Farnesyl pyrophosphate	2-trans,6-trans-farnesyl diphosphate	VWFJDQUYCIWHTN-YFVJMOTDSA-N	17407	VWFJDQUYCIWHTN-YFVJMOTDSA-N	4.25	3.531	3.938	15.594#
WTEVQBCEXWBHNA	Geranial	differential_metabolite	3	0	community_7	Geranial	geranial	WTEVQBCEXWBHNA-JXMROGBWSA-N	16980	WTEVQBCEXWBHNA-JXMROGBWSA-N	100.562	73.5	138.562#	88.781
GXKSHRDAHFLWPN	trans-3-methylglutacon...	differential_metabolite	1	0	community_7	trans-3-methylglutaconyl-CoA	trans-3-methylglutaconyl-CoA	GXKSHRDAHFLWPN-RKYLSHMCSA-N	15488	GXKSHRDAHFLWPN-RKYLSHMCSA-N	76.312*	21.281	93.656	26.906
WJHFZYAELPOJIV	Farnesoic acid	differential_metabolite	1	0	community_7	Farnesoic acid	(2E,6E)-farnesoic acid	WJHFZYAELPOJIV-IJFRVEDASA-N	84162	WJHFZYAELPOJIV-IJFRVEDASA-N	23.156	9.25	11.281	34.500#
