# Supplementary material for: Untargeted Metabolomics and Metabolite–Gene Network Analysis Predict NF-κB Inhibition in Artemisian B-Treated Triple-Negative Breast Cancer Cells
Source: Metabolites. 2026 May 28;16(6):365. doi: 10.3390/metabo16060365 (PMC13304393; doi:10.3390/metabo16060365)
Supplement: Supplementary file 1 [file metabolites-16-00365-s001.zip › Supplementary Table S2.xlsx]

## Sheet: pathCLustInfor
database	ID	name	equal.weight	in.degree	out.degree	betweenness	in.reach	out.reach	meanPval	url	MetNum	GeneNum	eleNum	geneRatio	CHEBI	metabolites	genes	proteins	diffpath	select
BioCarta	faspathway	FAS signaling pathway ( CD95 )	0.000999001	0.000999001	0.000999001	0.000999001	0.000999001	0.000999001	0.000999001	https://www.gsea-msigdb.org/gsea/msigdb/cards/BIOCARTA_FAS_PATHWAY.html	0	20	48	0.42			CASP7; FAS; CASP3; MAPK8; RB1; CASP8; ARHGDIB	BID; CASP3; CASP8; Caspase 8 (tetramer)_FADD_FADD; FADD_FADD_CASP8_CASP8; FAS; FAS (trimer)_LFG; FASLG_FAS (trimer); FASLG_FAS (trimer)_Btk; FASLG_FAS (trimer)_FADD_FADD; FASLG_FAS (trimer)_FADD_FADD_CASP10 p23_17_c-FLIPL p43; FASLG_FAS (trimer)_FADD_FADD_CASP10_CASP10; FASLG_FAS (trimer)_FADD_FADD_CASP8 p43_c-FLIP p43; FASLG_FAS (trimer)_FADD_FADD_CASP8_c-FLIPS; FASLG_FAS (trimer)_FADD_FADD_CASP…	*	1
BioCarta	acetaminophenpathway	Mechanism of Acetaminophen Activity and Toxicity	0.000999001	0.000999001	0.000999001	0.000999001	0.000999001	0.000999001	0.000999001	https://www.gsea-msigdb.org/gsea/msigdb/cards/BIOCARTA_ACETAMINOPHEN_PATHWAY.html	1	4	12	0.33	CHEBI:15843	arachidonic acid	CYP1A2; CYP2E1; PTGS2; NR1I3	25169; 25181; acetaminophen_CAR; NR1I3	*
BioCarta	cell2cellpathway	Cell to Cell Adhesion Signaling	0.000999001	0.000999001	0.000999001	0.000999001	0.000999001	0.000999001	0.000999001	https://www.gsea-msigdb.org/gsea/msigdb/cards/BIOCARTA_CELL2CELL_PATHWAY.html	0	5	5	1			PECAM1	26783; FAK_p130CAS_SRC_CSK_paxillin_actin; PECAM-1(P)_SHP-2; PECAM1; PTPN11	*	1
BioCarta	ahsppathway	Hemoglobin's Chaperone	0.000999001	0.000999001	0.000999001	0.000999001	0.000999001	0.000999001	0.000999001	https://www.gsea-msigdb.org/gsea/msigdb/cards/BIOCARTA_AHSP_PATHWAY.html	0	10	18	0.56			ALAS1; ALAS2; HMBS; ALAD; CPOX; UROD	25616; ALAD; ALAS1; alpha-globin_HEME_alpha-globin_HEME_alpha-globin_HEME_alpha-globin_HEME; CPOX; HB-alpha_O2; HBA1; HBB; HMBS; UROD	*
BioCarta	deathpathway	Induction of apoptosis through DR3 and DR4/5 Death Receptors	0.000999001	0.000999001	0.000999001	0.000999001	0.000999001	0.000999001	0.000999001	https://www.gsea-msigdb.org/gsea/msigdb/cards/BIOCARTA_DEATH_PATHWAY.html	0	9	23	0.39			CASP7; TNFSF10; BCL2; CASP3; BID; NFKBIA; CASP9; CASP8	100567; ACTA1; CASP3; CASP7; DR3_TRADD_FADD_TRAF2_RIP_Caspase 8_Caspase 10; DR3_TRADD_FADD_TRAF2_RIP_Caspase 8_Caspase 10_APO-3L; DR4_5_Caspase 8_Caspase 10; DR4_5_Caspase 8_Caspase 10_APO-2L; TNFSF10	*	1
BioCarta	carm1pathway	Transcription Regulation by Methyltransferase of CARM1	0.000999001	0.000999001	0.000999001	0.000999001	0.000999001	0.000999001	0.000999001	https://www.gsea-msigdb.org/gsea/msigdb/cards/BIOCARTA_CARM1_PATHWAY.html	0	7	11	0.64			RXRA; CREB1; CREBBP	CBP_p300_ACTR_RXR_CARM1_RAR_retinoids; CBP_p300_CREB; CREB1; NCOA3; p300_CBP; RXR_RAR; RXR_RAR_Retinoid	*	1
BioCarta	hivnefpathway	HIV-I Nef: negative effector of Fas and TNF	0.000999001	0.000999001	0.000999001	0.000999001	0.000999001	0.000999001	0.000999001	https://www.gsea-msigdb.org/gsea/msigdb/cards/BIOCARTA_HIVNEF_PATHWAY.html	0	14	38	0.37			CASP7; TNF; FAS; BCL2; CASP3; MAPK8; BID; NFKBIA; CASP9; RB1; CASP8; ARHGDIB	APAF-1_Caspase 9; BCL2; BID; CASP3; CASP7; CASP8; FAS_FADD_DAXX_Ask1_Caspase 8_Caspase 8; FAS_FADD_DAXX_Ask1_Caspase 8_Caspase 8_FASLG; MAPK8; NF-kappa-B_RelA_I kappa B alpha; NF-kappa-B_RelA_I kappa B alpha_ubiquitin; TNF; TNFR1A_BAG4_TNF-alpha; TNFR1A_Caspase 2_TNF-alpha_FADD_TRADD_RIP_cIAP2_TRAF1_TRAF2_Ask1_RAIDD	*	1
KEGG	hsa00120	Primary bile acid biosynthesis	0.000999001	0.000999001	0.000999001	0.000999001	0.000999001	0.000999001	0.000999001	https://www.kegg.jp/kegg-bin/show_pathway?hsa00120/8309+570+80270+6342+10998+C00037+C05465+C05446+C05455+C05449	21	5	61	0.08	CHEBI:15428; CHEBI:15428; CHEBI:15428; CHEBI:15428; CHEBI:15428; CHEBI:15428; CHEBI:15428; CHEBI:15428; CHEBI:15428; CHEBI:15428; CHEBI:15428; CHEBI:15428; CHEBI:16525; CHEBI:16525; CHEBI:17278; CHEBI:17278; CHEBI:17687; CHEBI:17899; CHEBI:17899; CHEBI:28533; CHEBI:28533	glycine; glycine; glycine; glycine; glycine; glycine; glycine; glycine; glycine; glycine; glycine; glycine; taurochenodeoxycholic acid; taurochenodeoxycholic acid; 5beta-cholestane-3alpha,7alpha,12alpha,26-tetrol; 5beta-cholestane-3alpha,7alpha,12alpha,26-tetrol; glycocholic acid; 7alpha-hydroxycholest-4-en-3-one; 7alpha-hydroxycholest-4-en-3-one; 3alpha,7alpha-dihydroxy-24-oxo-5beta-cholestan-26…	ACOT8; ACOX2; AKR1C4; BAAT; HSD3B7; SLC27A5; SCP2	ACOX2; BAAT; HSD3B7; SCP2; SLC27A5	*
KEGG	hsa05416	Viral myocarditis	0.000999001	0.000999001	0.000999001	0.000999001	0.000999001	0.000999001	0.000999001	https://www.kegg.jp/kegg-bin/show_pathway?hsa05416/637+836+841+842+941+2534+3383+5880+	0	8	17	0.47			FYN; NOS1; CD86; CASP3; RAC1; BID; CASP9; ICAM1; CASP8	BID; CASP3; CASP8; CASP9; CD80; FYN; ICAM1; RAC2	*
KEGG	hsa00400	Phenylalanine, tyrosine and tryptophan biosynthesis	0.000999001	0.000999001	0.000999001	0.000999001	0.000999001	0.000999001	0.000999001	https://www.kegg.jp/kegg-bin/show_pathway?hsa00400/2806+259307+5053+6898+C01179+C00079+C00082	36	4	10	0.4	CHEBI:7091; CHEBI:15999; CHEBI:17295; CHEBI:17295; CHEBI:17295; CHEBI:17295; CHEBI:17295; CHEBI:17295; CHEBI:17295; CHEBI:17295; CHEBI:17295; CHEBI:17295; CHEBI:17295; CHEBI:17295; CHEBI:17295; CHEBI:17295; CHEBI:17295; CHEBI:17295; CHEBI:17895; CHEBI:17895; CHEBI:17895; CHEBI:17895; CHEBI:17895; CHEBI:17895; CHEBI:17895; CHEBI:17895; CHEBI:17895; CHEBI:17895; CHEBI:17895; CHEBI:17895; CHEBI:1789…	N-(5-phospho-beta-D-ribosyl)anthranilic acid; 4-hydroxyphenylpyruvic acid; L-phenylalanine; L-phenylalanine; L-phenylalanine; L-phenylalanine; L-phenylalanine; L-phenylalanine; L-phenylalanine; L-phenylalanine; L-phenylalanine; L-phenylalanine; L-phenylalanine; L-phenylalanine; L-phenylalanine; L-phenylalanine; L-phenylalanine; L-phenylalanine; L-tyrosine; L-tyrosine; L-tyrosine; L-tyrosine; L-ty…	PAH; GOT2; IL4I1; TAT	GOT2; IL4I1; PAH; TAT	*
KEGG	hsa00061	Fatty acid biosynthesis	0.000999001	0.000999001	0.000999001	0.000999001	0.000999001	0.000999001	0.000999001	https://www.kegg.jp/kegg-bin/show_pathway?hsa00061/32+2194+27349+55301+54995+C00024+C00249+C00712+C01530+C06424	38	5	57	0.09	CHEBI:15351; CHEBI:15351; CHEBI:15351; CHEBI:15756; CHEBI:15756; CHEBI:15756; CHEBI:15756; CHEBI:15756; CHEBI:15756; CHEBI:16196; CHEBI:16196; CHEBI:16196; CHEBI:16196; CHEBI:16196; CHEBI:16196; CHEBI:18262; CHEBI:18262; CHEBI:28716; CHEBI:28716; CHEBI:28716; CHEBI:28716; CHEBI:28837; CHEBI:28837; CHEBI:28842; CHEBI:28842; CHEBI:28842; CHEBI:28842; CHEBI:28842; CHEBI:28842; CHEBI:28842; CHEBI:288…	acetyl-CoA; acetyl-CoA; acetyl-CoA; hexadecanoic acid; hexadecanoic acid; hexadecanoic acid; hexadecanoic acid; hexadecanoic acid; hexadecanoic acid; oleic acid; oleic acid; oleic acid; oleic acid; oleic acid; oleic acid; dodecanoate; dodecanoate; palmitoleic acid; palmitoleic acid; palmitoleic acid; palmitoleic acid; octanoic acid; octanoic acid; octadecanoic acid; octadecanoic acid; octadecanoi…	MECR; ACACB; ACSL1; ACSL3; FASN; OLAH; OXSM; MCAT	ACACB; FASN; MCAT; OLAH; OXSM	*	1
KEGG	hsa00603	Glycosphingolipid biosynthesis - globo and isoglobo series	0.000999001	0.000999001	0.000999001	0.000999001	0.000999001	0.000999001	0.000999001	https://www.kegg.jp/kegg-bin/show_pathway?hsa00603/8706+2717+3074+6482+	0	4	19	0.21			B3GALNT1; GLA; HEXA; ST3GAL1	B3GALNT1; GLA; HEXB; ST3GAL1	*	1
KEGG	hsa00630	Glyoxylate and dicarboxylate metabolism	0.000999001	0.000999001	0.000999001	0.000999001	0.000999001	0.000999001	0.000999001	https://www.kegg.jp/kegg-bin/show_pathway?hsa00630/38+48+1431+51179+4190+283871+C00332+C00024+C00048+C00158+C00417	83	6	35	0.17	CHEBI:15345; CHEBI:15345; CHEBI:15345; CHEBI:15345; CHEBI:15351; CHEBI:15351; CHEBI:15351; CHEBI:15366; CHEBI:15366; CHEBI:15428; CHEBI:15428; CHEBI:15428; CHEBI:15428; CHEBI:15428; CHEBI:15428; CHEBI:15428; CHEBI:15428; CHEBI:15428; CHEBI:15428; CHEBI:15428; CHEBI:15428; CHEBI:15517; CHEBI:15517; CHEBI:16015; CHEBI:16015; CHEBI:16015; CHEBI:16015; CHEBI:16015; CHEBI:16015; CHEBI:16015; CHEBI:160…	acetoacetyl-CoA; acetoacetyl-CoA; acetoacetyl-CoA; acetoacetyl-CoA; acetyl-CoA; acetyl-CoA; acetyl-CoA; acetic acid; acetic acid; glycine; glycine; glycine; glycine; glycine; glycine; glycine; glycine; glycine; glycine; glycine; glycine; butyryl-CoA; butyryl-CoA; L-glutamic acid; L-glutamic acid; L-glutamic acid; L-glutamic acid; L-glutamic acid; L-glutamic acid; L-glutamic acid; L-glutamic acid;…	ACO1; ACO2; ACAT1; ACAT2; ACSS1; ACSS2; CS; DLD; GCSH; HAO1; HAO2; MDH2; MTHFD1; MTHFD1L; PGP; SHMT1	ACAT1; ACO1; CS; HAO2; MDH1; PGP	*
KEGG	hsa00604	Glycosphingolipid biosynthesis - ganglio series	0.000999001	0.000999001	0.000999001	0.000999001	0.000999001	0.000999001	0.000999001	https://www.kegg.jp/kegg-bin/show_pathway?hsa00604/2583+2720+3073+6483+256435+30815+6489+29906+	0	8	33	0.24			B4GALNT1; GLB1; HEXA; ST3GAL1; ST6GALNAC3; ST6GALNAC6; ST8SIA5	B4GALNT1; GLB1; HEXA; ST3GAL2; ST6GALNAC3; ST6GALNAC6; ST8SIA1; ST8SIA5	*	1
KEGG	hsa00130	Ubiquinone and other terpenoid-quinone biosynthesis	0.000999001	0.000999001	0.000999001	0.000999001	0.000999001	0.000999001	0.000999001	https://www.kegg.jp/kegg-bin/show_pathway?hsa00130/27235+51805+51004+3242+1728+6898+C05849;C16711	30	6	25	0.24	CHEBI:15999; CHEBI:17211; CHEBI:17211; CHEBI:17895; CHEBI:17895; CHEBI:17895; CHEBI:17895; CHEBI:17895; CHEBI:17895; CHEBI:17895; CHEBI:17895; CHEBI:17895; CHEBI:17895; CHEBI:17895; CHEBI:17895; CHEBI:17895; CHEBI:17895; CHEBI:18144; CHEBI:18185; CHEBI:18185; CHEBI:18185; CHEBI:18185; CHEBI:18185; CHEBI:18185; CHEBI:18185; CHEBI:18185; CHEBI:18185; CHEBI:18185; CHEBI:18185; CHEBI:81068	4-hydroxyphenylpyruvic acid; geranyl diphosphate; geranyl diphosphate; L-tyrosine; L-tyrosine; L-tyrosine; L-tyrosine; L-tyrosine; L-tyrosine; L-tyrosine; L-tyrosine; L-tyrosine; L-tyrosine; L-tyrosine; L-tyrosine; L-tyrosine; L-tyrosine; all-trans-nonaprenyl diphosphate; gamma-tocopherol; gamma-tocopherol; gamma-tocopherol; gamma-tocopherol; gamma-tocopherol; gamma-tocopherol; gamma-tocopherol; …	COQ2; COQ3; HPD; NQO1; TAT; COQ6	COQ2; COQ3; COQ6; HPD; NQO1; TAT	*	1
KEGG	hsa04726	Serotonergic synapse	0.000999001	0.000999001	0.000999001	0.000999001	0.000999001	0.000999001	0.000999001	https://www.kegg.jp/kegg-bin/show_pathway?hsa04726/836+2770+2773+2782+2783+2784+59345+10681+2790+2791+55970+51764+54331+2785+2786+2787+2788+94235+2792+2793+3350+3355+3356+3357+9177+170572+3361+4893+123745+5743+	23	30	86	0.35	CHEBI:15843; CHEBI:15843; CHEBI:15843; CHEBI:16978; CHEBI:16978; CHEBI:16978; CHEBI:16978; CHEBI:16978; CHEBI:16978; CHEBI:17489; CHEBI:17489; CHEBI:27485; CHEBI:27485; CHEBI:27823; CHEBI:27823; CHEBI:28667; CHEBI:28728; CHEBI:28728; CHEBI:28790; CHEBI:28790; CHEBI:28790; CHEBI:63969; CHEBI:63969	arachidonic acid; arachidonic acid; arachidonic acid; leukotriene C4; leukotriene C4; leukotriene C4; leukotriene C4; leukotriene C4; leukotriene C4; 3',5'-cyclic AMP; 3',5'-cyclic AMP; prostaglandin J2; prostaglandin J2; (5-hydroxyindol-3-yl)acetic acid; (5-hydroxyindol-3-yl)acetic acid; 11-dehydro-thromboxane B2; thromboxane B2; thromboxane B2; serotonin; serotonin; serotonin; (5Z,8Z,14Z)-11,12…	ALOX12; ALOX5; CYP2C19; CYP2C8; CYP2C9; CYP2D6; CYP2J2; CYP4X1; GNAI1; GNAI3; GNB1; GNB2; GNB3; GNB4; GNB5; GNG10; GNG11; GNG12; GNG13; GNG2; GNG3; GNG4; GNG5; GNG7; GNG8; GNGT1; GNGT2; HTR1A; HTR2B; MAOB; PTGS2; SLC18A1; HTR3C; HTR3B; CASP3; NRAS; HTR2A; GABRB1; HTR1F; HTR5A	CASP3; GNAI1; GNAI3; GNB1; GNB2; GNB3; GNB4; GNB5; GNG10; GNG11; GNG12; GNG13; GNG2; GNG3; GNG4; GNG5; GNG7; GNG8; GNGT1; GNGT2; HTR1A; HTR1F; HTR2A; HTR2B; HTR3B; HTR3C; HTR5A; NRAS; PLA2G4E; PTGS2	*
KEGG	hsa04728	Dopaminergic synapse	0.000999001	0.000999001	0.000999001	0.000999001	0.000999001	0.000999001	0.000999001	https://www.kegg.jp/kegg-bin/show_pathway?hsa04728/1386+468+1385+1814+2770+2773+2774+2782+2783+2784+59345+10681+2790+2791+55970+51764+54331+2785+2786+2787+2788+94235+2792+2793+2890+2891+2892+2893+2903+3798+5599+6531+	22	32	125	0.26	CHEBI:1582; CHEBI:1582; CHEBI:1582; CHEBI:1582; CHEBI:17489; CHEBI:17489; CHEBI:17895; CHEBI:17895; CHEBI:17895; CHEBI:17895; CHEBI:17895; CHEBI:17895; CHEBI:17895; CHEBI:17895; CHEBI:17895; CHEBI:17895; CHEBI:17895; CHEBI:17895; CHEBI:17895; CHEBI:17895; CHEBI:18243; CHEBI:18243	3-methoxytyramine; 3-methoxytyramine; 3-methoxytyramine; 3-methoxytyramine; 3',5'-cyclic AMP; 3',5'-cyclic AMP; L-tyrosine; L-tyrosine; L-tyrosine; L-tyrosine; L-tyrosine; L-tyrosine; L-tyrosine; L-tyrosine; L-tyrosine; L-tyrosine; L-tyrosine; L-tyrosine; L-tyrosine; L-tyrosine; dopamine; dopamine	GNAI1; GNAI3; GNAL; GNB1; GNB2; GNB3; GNB4; GNB5; GNG10; GNG11; GNG12; GNG13; GNG2; GNG3; GNG4; GNG5; GNG7; GNG8; GNGT1; GNGT2; LRTOMT; MAOB; SLC18A1; SLC6A3; GRIA2; KIF5A; GRIA3; GRIA1; CREB1; MAPK8; DRD3; GRIA4; ATF2; ATF4; GRIN2A	ATF2; ATF4; CREB1; DRD3; GNAI1; GNAI3; GNAL; GNB1; GNB2; GNB3; GNB4; GNB5; GNG10; GNG11; GNG12; GNG13; GNG2; GNG3; GNG4; GNG5; GNG7; GNG8; GNGT1; GNGT2; GRIA1; GRIA2; GRIA3; GRIA4; GRIN2A; KIF5A; MAPK8; SLC6A3	*
NCI	thrombin_par1_pathway	PAR1-mediated thrombin signaling events	0.000999001	0.000999001	0.000999001	0.000999001	0.000999001	0.000999001	0.000999001	https://www.gsea-msigdb.org/gsea/msigdb/cards/PID_THROMBIN_PAR1_PATHWAY.html	3	14	44	0.32	CHEBI:15996; CHEBI:16595; CHEBI:17552	GTP; 1D-myo-inositol 1,4,5-trisphosphate; GDP	GNAI1; GNAI3; GNB1; GNG2; NOS3; RHOA; F2R	F2R; G beta_gamma; G beta_gamma_PI3K; G12_GDP_G beta_gamma; G13_GDP_G beta_gamma; Gi family_GDP_G beta_gamma; Gq family_GDP_G beta_gamma; NOS3; PAR1_beta Arrestin1; PAR1_PAR3; PAR1_zyxin; RhoA_GDP; RhoA_GDP_RHOGDI; RhoA_GTP	*
NCI	hivnefpathway	NA	0.000999001	0.000999001	0.000999001	0.000999001	0.000999001	0.000999001	0.000999001		0	14	38	0.37			CASP7; TNF; FAS; BCL2; CASP3; MAPK8; BID; NFKBIA; CASP9; RB1; CASP8; ARHGDIB	APAF-1_Caspase 9; BCL2; BID; CASP3; CASP7; CASP8; FAS_FADD_DAXX_Ask1_Caspase 8_Caspase 8; FAS_FADD_DAXX_Ask1_Caspase 8_Caspase 8_FASLG; MAPK8; NF-kappa-B_RelA_I kappa B alpha; NF-kappa-B_RelA_I kappa B alpha_ubiquitin; TNF; TNFR1A_BAG4_TNF-alpha; TNFR1A_Caspase 2_TNF-alpha_FADD_TRADD_RIP_cIAP2_TRAF1_TRAF2_Ask1_RAIDD	*	1
NCI	hnf3apathway	NA	0.000999001	0.000999001	0.000999001	0.000999001	0.000999001	0.000999001	0.000999001		0	12	43	0.28			ESR1; GCG; NDUFV3; SOD1; NCOA3; XBP1; CEBPB; CREBBP; VTN; FOXA1; KLK3	Cbp_p300; CEBPB; DHT_AR_FOXA1; E2_ERA; FOXA1; GCG; KLK3; NCOA3; NDUFV3; SOD1; VTN; XBP1	*
REACTOME	Activation_of_caspases_through_apoptosome_mediated_cleavage	Activation_of_caspases_through_apoptosome_mediated_cleavage	0.000999001	0.000999001	0.000999001	0.000999001	0.000999001	0.000999001	0.000999001	https://www.gsea-msigdb.org/gsea/msigdb/cards/REACTOME_ACTIVATION_OF_CASPASES_THROUGH_APOPTOSOME_MEDIATED_CLEAVAGE.html	1	3	6	0.5	CHEBI:15422	ATP	CASP7; CASP3; CASP9	508900; CASP3; CASP7	*	1
REACTOME	Purine_ribonucleoside_monophosphate_biosynthesis	Purine_ribonucleoside_monophosphate_biosynthesis	0.000999001	0.000999001	0.000999001	0.000999001	0.000999001	0.000999001	0.000999001	https://www.gsea-msigdb.org/gsea/msigdb/cards/REACTOME_PURINE_RIBONUCLEOSIDE_MONOPHOSPHATE_BIOSYNTHESIS.html	12	7	39	0.18	CHEBI:15422; CHEBI:15428; CHEBI:15652; CHEBI:15919; CHEBI:15996; CHEBI:16015; CHEBI:16526; CHEBI:17053; CHEBI:17345; CHEBI:17552; CHEBI:18050; CHEBI:18349	ATP; glycine; 5'-xanthylic acid; N(6)-(1,2-dicarboxyethyl)-AMP; GTP; L-glutamic acid; carbon dioxide; L-aspartic acid; guanosine 5'-monophosphate; GDP; L-glutamine; N(1)-(5-phospho-D-ribosyl)glycinamide	IMPDH1; IMPDH2; GART; PAICS; ADSL; GMPS; PFAS; LHPP; PPAT	ADSL; GART; GMPS; NT5C2; PAICS; PFAS; PPAT	*	1
BioCarta	pparpathway	NA	0.000999001	0.000999001	0.000999001	0.000999001	0.000999001	0.001998	0.0011655		0	7	11	0.64			PCK1; PCK2; EHHADH; ACAA1; ACADL; ACADM; ACOX1; ACOX2; ACOX3; ACSL1; ACSL3; ADIPOQ; CD36; CPT1A; CPT1B; CPT1C; CYP4A11; DBI; ME1; PPARA; PPARG; RXRA; SLC27A5; SLC27A6; UCP1; SCD; FABP1; MMP1; SCP2; PPARD; FABP4; APOA2; SCD5	PPAR-alpha_RXR; PPAR-beta_RXR; PPAR-gamma_RXR; PPARA; PPARD; PPARG; RXRA	*	1
KEGG	hsa00750	Vitamin B6 metabolism	0.000999001	0.000999001	0.000999001	0.000999001	0.000999001	0.001998	0.0011655	https://www.kegg.jp/kegg-bin/show_pathway?hsa00750/8566+493911+55163+C00250+C00647+C06054	25	3	14	0.21	CHEBI:17310; CHEBI:17310; CHEBI:17310; CHEBI:17310; CHEBI:17310; CHEBI:17310; CHEBI:17310; CHEBI:17310; CHEBI:17310; CHEBI:18050; CHEBI:18050; CHEBI:18050; CHEBI:18050; CHEBI:18050; CHEBI:18050; CHEBI:18050; CHEBI:18050; CHEBI:18050; CHEBI:18050; CHEBI:18335; CHEBI:18335; CHEBI:27951; CHEBI:27951; CHEBI:28803; CHEBI:28803	pyridoxal; pyridoxal; pyridoxal; pyridoxal; pyridoxal; pyridoxal; pyridoxal; pyridoxal; pyridoxal; L-glutamine; L-glutamine; L-glutamine; L-glutamine; L-glutamine; L-glutamine; L-glutamine; L-glutamine; L-glutamine; L-glutamine; pyridoxamine 5'-phosphate; pyridoxamine 5'-phosphate; (R)-3-hydroxy-2-oxo-4-phosphonooxybutanoic acid; (R)-3-hydroxy-2-oxo-4-phosphonooxybutanoic acid; pyridoxine 5'-phos…	PNPO; PDXK; PDXP; PHOSPHO2	PDXK; PHOSPHO2; PNPO	*
KEGG	hsa04210	Apoptosis	0.000999001	0.000999001	0.001998	0.000999001	0.000999001	0.000999001	0.0011655	https://www.kegg.jp/kegg-bin/show_pathway?hsa04210/596+637+836+840+841+842+355+3552+4792+7124+8743+7157+	2	12	42	0.29	CHEBI:16393; CHEBI:16393	sphingosine; sphingosine	CASP7; IL1B; PARP2; PARP3; PARP4; TNF; TNFSF10; TP53; FAS; CTSD; BCL2; CASP3; CASP12; MAPK8; BID; ATF4; BAX; NFKBIA; CASP9; NRAS; AIFM1; CASP8; IL1A	BCL2; BID; CASP3; CASP7; CASP8; CASP9; FAS; IL1A; NFKBIA; TNF; TNFSF10; TP53	*	1
KEGG	hsa00515	Mannose type O-glycan biosynthesis	0.000999001	0.000999001	0.000999001	0.001998	0.000999001	0.000999001	0.0011655	https://www.kegg.jp/kegg-bin/show_pathway?hsa00515/158067+148789+27087+2683+8704+8703+146664+84284+55624+6487+C00789+C00725;C16241	1	10	42	0.24	CHEBI:16022	CDP-ribitol	B4GALT1; B4GALT3; B4GALT2; B3GALNT2; B3GAT1; LARGE1; LARGE2; MGAT5B; POMGNT1; POMGNT2; ST3GAL3	AK8; B3GALNT2; B3GAT1; B4GALT1; B4GALT2; B4GALT3; MGAT5B; NTPCR; POMGNT1; ST3GAL3	*
NCI	faspathway	NA	0.000999001	0.000999001	0.000999001	0.000999001	0.000999001	0.001998	0.0011655		0	20	48	0.42			CASP7; FAS; CASP3; MAPK8; RB1; CASP8; ARHGDIB	BID; CASP3; CASP8; Caspase 8 (tetramer)_FADD_FADD; FADD_FADD_CASP8_CASP8; FAS; FAS (trimer)_LFG; FASLG_FAS (trimer); FASLG_FAS (trimer)_Btk; FASLG_FAS (trimer)_FADD_FADD; FASLG_FAS (trimer)_FADD_FADD_CASP10 p23_17_c-FLIPL p43; FASLG_FAS (trimer)_FADD_FADD_CASP10_CASP10; FASLG_FAS (trimer)_FADD_FADD_CASP8 p43_c-FLIP p43; FASLG_FAS (trimer)_FADD_FADD_CASP8_c-FLIPS; FASLG_FAS (trimer)_FADD_FADD_CASP…	*	1
REACTOME	Phenylalanine_and_tyrosine_catabolism	Phenylalanine_and_tyrosine_catabolism	0.000999001	0.001998	0.000999001	0.000999001	0.000999001	0.000999001	0.0011655		7	4	26	0.15	CHEBI:15999; CHEBI:16015; CHEBI:16526; CHEBI:17295; CHEBI:17895; CHEBI:30915; CHEBI:59560	4-hydroxyphenylpyruvic acid; L-glutamic acid; carbon dioxide; L-phenylalanine; L-tyrosine; 2-oxoglutaric acid; sapropterin	PAH; QDPR; HPD; TAT	HPD; PAH; QDPR; TAT	*
REACTOME	Leukotriene_synthesis	Leukotriene_synthesis	0.000999001	0.001998	0.000999001	0.000999001	0.000999001	0.000999001	0.0011655		3	5	20	0.25	CHEBI:15428; CHEBI:15650; CHEBI:16978	glycine; leukotriene E4; leukotriene C4	ABCC1; ALOX5AP; ALOX5; CYP4A11; CYP4F2; CYP4F8; DPEP2; GGT1; PTGR1	508778; 509138; ALOX5; DPEP2; GGT5	*	1
BioCarta	integrinpathway	Integrin Signaling Pathway	0.000999001	0.000999001	0.000999001	0.001998	0.001998	0.000999001	0.001332	https://www.gsea-msigdb.org/gsea/msigdb/cards/BIOCARTA_INTEGRIN_PATHWAY.html	1	12	29	0.41	CHEBI:15996	GTP	FYN; SHC1; CRKL; ACTA1; RHOA; MAPK8; RAP1A	101195; 101720; 26783; ACTA1; ECM_Integrin-alpha_Integrin-beta_Caveolin-1_FYN; ECM_Integrin-alpha_Integrin-betaTalin_Calpain1_actin (active1)_p130cas_FAK_CSK_Paxillin_Vinculin_alp; ECM_Integrin-alpha_Integrin-betaTalin_Calpain1_actin_p130cas_FAK_CSK_Paxillin_Vinculin_alpha-actinin; Integrin-alpha_Integrin-beta_Caveolin-1_FYN; MAPK8; PTK2; RHOA; SHC_GRB2_SOS-1	*	1
KEGG	hsa04215	Apoptosis - multiple species	0.000999001	0.000999001	0.002997	0.000999001	0.000999001	0.000999001	0.001332	https://www.kegg.jp/kegg-bin/show_pathway?hsa04215/581+596+637+836+840+841+842+5599+	0	8	28	0.29			CASP7; BCL2; CASP3; MAPK8; BID; BAX; BECN1; CASP9; CASP8	BAX; BCL2; BID; CASP3; CASP7; CASP8; CASP9; MAPK8	*	1
REACTOME	CD28_dependent_Vav1_pathway	CD28_dependent_Vav1_pathway	0.000999001	0.000999001	0.000999001	0.001998	0.001998	0.000999001	0.001332	https://www.gsea-msigdb.org/gsea/msigdb/cards/REACTOME_CD28_DEPENDENT_VAV1_PATHWAY.html	3	3	16	0.19	CHEBI:15422; CHEBI:15996; CHEBI:17552	ATP; GTP; GDP	FYN; CD86; RAC1	FYN; phospho CD28:B7-1_B7-2; RAC1	*	1
REACTOME	Activated_AMPK_stimulates_fatty_acid_oxidation_in_muscle	Activated_AMPK_stimulates_fatty_acid_oxidation_in_muscle	0.000999001	0.001998	0.000999001	0.000999001	0.000999001	0.001998	0.001332		3	2	18	0.11	CHEBI:15351; CHEBI:15422; CHEBI:15756	acetyl-CoA; ATP; hexadecanoic acid	ACACB; ACSL1; CPT1A; CPT1B; SLC25A20; PRKAA2	ACACB; ACSL1	*
REACTOME	Import_of_palmitoyl_CoA_into_the_mitochondrial_matrix	Import_of_palmitoyl_CoA_into_the_mitochondrial_matrix	0.000999001	0.000999001	0.001998	0.000999001	0.000999001	0.001998	0.001332		3	2	15	0.13	CHEBI:15351; CHEBI:15422; CHEBI:16347	acetyl-CoA; ATP; (R)-carnitine	CPT1A; CPT1B; RXRA; SLC25A20; PRKAA2; THRSP; PPARD	ACACB; SLC25A20	*	1
KEGG	hsa05022	Pathways of neurodegeneration - multiple diseases	0.000999001	0.000999001	0.000999001	0.003996	0.000999001	0.000999001	0.0014985	https://www.kegg.jp/kegg-bin/show_pathway?hsa05022/468+581+596+8678+637+836+841+842+1536+1742+355+2890+2891+2892+2893+2902+2903+2911+3028+3309+3552+3553+3569+3798+5599+4137+2475+4694+4705+55967+56901+4698+4701+4704+4707+4710+4711+4712+4714+4718+4719+4726+4728+4723+4729+4731+4843+27035+4893+5621+5743+5879+6390+6391+6622+6647+8878+6804+7124+10381+7388+27089+7416+7494+	26	64	411	0.16	CHEBI:15422; CHEBI:15422; CHEBI:16015; CHEBI:16015; CHEBI:16015; CHEBI:16015; CHEBI:16015; CHEBI:16015; CHEBI:16015; CHEBI:16015; CHEBI:16015; CHEBI:16467; CHEBI:16467; CHEBI:16467; CHEBI:16467; CHEBI:16467; CHEBI:16467; CHEBI:25941; CHEBI:26078; CHEBI:26078; CHEBI:26078; CHEBI:26078; CHEBI:26078; CHEBI:26078; CHEBI:26078; CHEBI:26078	ATP; ATP; L-glutamic acid; L-glutamic acid; L-glutamic acid; L-glutamic acid; L-glutamic acid; L-glutamic acid; L-glutamic acid; L-glutamic acid; L-glutamic acid; L-arginine; L-arginine; L-arginine; L-arginine; L-arginine; L-arginine; peroxynitrite; phosphoric acid; phosphoric acid; phosphoric acid; phosphoric acid; phosphoric acid; phosphoric acid; phosphoric acid; phosphoric acid	ATP5F1C; ATP5F1E; ATP5PD; CASP7; HSD17B10; HSPA5; IL1B; NDUFA10; NDUFA12; NDUFA1; NDUFA4L2; NDUFA5; NDUFA7; NDUFA9; NDUFB1; NDUFB4; NDUFB5; NDUFB6; NDUFB8; NDUFC2; NDUFS1; NDUFS6; NDUFS8; NDUFV2; NDUFV3; NOS1; NOS2; PTGS2; SDHB; SLC6A3; SNCA; SOD1; STX1A; TNF; VDAC1; AXIN2; UQCRH; FAS; GRIA2; PRKN; PRNP; GRM1; DLG4; NOX1; BCL2; KIF5A; CASP3; UQCRQ; GRIA3; GRIA1; CASP12; MAP1LC3B; MAPT; RAC1; MAPK…	ATF4; BAX; BCL2; BECN1; BID; CASP3; CASP8; CASP9; CYBB; DLG4; FAS; GRIA1; GRIA2; GRIA3; GRIA4; GRIN1; GRIN2A; GRM1; HSD17B10; HSPA5; IL1A; IL1B; IL6; KIF5A; MAPK8; MAPT; MTOR; NDUFA1; NDUFA10; NDUFA12; NDUFA4L2; NDUFA5; NDUFA7; NDUFA9; NDUFB1; NDUFB4; NDUFB5; NDUFB6; NDUFB8; NDUFC2; NDUFS1; NDUFS6; NDUFS8; NDUFV1; NDUFV2; NDUFV3; NOS2; NOX1; NRAS; PRNP; PTGS2; RAC1; SDHB; SDHC; SNCA; SOD1; SQSTM1…	*
NCI	alphasynuclein_pathway	NA	0.000999001	0.000999001	0.000999001	0.000999001	0.003996	0.000999001	0.0014985		2	15	52	0.29	CHEBI:16595; CHEBI:18243	1D-myo-inositol 1,4,5-trisphosphate; dopamine	ACVR1; FKBP1A	Alpha-Synuclein_alpha-Tubulin_beta-Tubulin; Alpha-Synuclein_DAT; Alpha-Synuclein_DJ1; Alpha-Synuclein_HSP70-1_CHIP; Alpha-Synuclein_PLC beta 2; Alpha-Synuclein_PLD1; Alpha-Synuclein_PLD2; Alpha-Synuclein_Torsin A; BAD_PKC delta_Alpha-Synuclein; FGR; FKBP1A; KLK6; MAOB; SLC6A3; SNCA	*
NCI	arf6downstreampathway	NA	0.001998	0.000999001	0.000999001	0.002997	0.000999001	0.000999001	0.0014985		2	9	24	0.38	CHEBI:15996; CHEBI:17552	GTP; GDP	NME1; RHOA; RAC1; ARF6	ARF6_GDP; Arf6_GTP; ARF6_GTP_NME1_Tiam1; ARF6_GTP_RAB11FIP3_RAB11A; NME1; RAC1_GDP; RAC1_GTP; RhoA_GDP; RhoA_GTP	*	1
BioCarta	prionpathway	Prion Pathway	0.000999001	0.001998	0.001998	0.000999001	0.002997	0.000999001	0.001665	https://www.gsea-msigdb.org/gsea/msigdb/cards/BIOCARTA_PRION_PATHWAY.html	0	5	10	0.5			HSPA5; NFE2L2; PRNP; BCL2; LAMB1	BCL2; HSPA5; Laminin; Laminin_LAMR1; PRNP	*
BioCarta	plk3pathway	Regulation of cell cycle progression by Plk3	0.000999001	0.000999001	0.001998	0.000999001	0.000999001	0.003996	0.001665	https://www.gsea-msigdb.org/gsea/msigdb/cards/BIOCARTA_PLK3_PATHWAY.html	0	6	15	0.4			101293; Apaf-1_Caspase 9; CASP3; CASP7; CDC2_cyclin B; TP53	101293; Apaf-1_Caspase 9; CASP3; CASP7; CDC2_cyclin B; TP53	*	1
NCI	rapid_gr_pathway	NA	0.001998	0.001998	0.001998	0.000999001	0.000999001	0.001998	0.001665		2	4	8	0.5	CHEBI:15996; CHEBI:17552	GTP; GDP	GNAL; GNB1; GNG2; MAPK8	G beta_gamma; Gs family_GDP_G beta_gamma; Gs family_GTP; MAPK8	*
NCI	erb_genomic_pathway	Validated nuclear estrogen receptor beta network	0.000999001	0.002997	0.000999001	0.000999001	0.003996	0.000999001	0.0018315	https://www.gsea-msigdb.org/gsea/msigdb/cards/PID_ERB_GENOMIC_PATHWAY.html	0	13	21	0.62			ESR2; NCOA1; NCOA2; NCOA3	E2_ERB (dimer); E2_ERB (dimer)_AIB1; E2_ERB (dimer)_DAX-1; E2_ERB (dimer)_DP97; E2_ERB (dimer)_NEDD8_UBC12_UBA3; E2_ERB (dimer)_Src-1; E2_ERB (dimer)_TIF2; ERB_NR0B2; ESR2; INI1_BRG1_BAF57_ER beta_GIOT-4; NCOA1; NCOA2; NCOA3	*
NCI	atf2_pathway	ATF-2 transcription factor network	0.000999001	0.000999001	0.000999001	0.000999001	0.000999001	0.00599401	0.0018315	https://www.gsea-msigdb.org/gsea/msigdb/cards/PID_ATF2_PATHWAY.html	0	22	68	0.32			ESR1; NOS2; SELE; BCL2; SOCS3; CREB1; MAPK8; IL6; ATF2; RB1	ATF2; ATF2 (dimer)_ER alpha; ATF2_BRCA1_Oct-1_Neurofibromin; ATF2_CREB1; ATF2_JDP2; ATF2_JUN; ATF2_JUN_ER alpha; ATF2_JUNB; ATF2_JUND; ATF2_JUND_macroH2A; ATF2_p300; ATF2_TIP49B; BCL2; CREB1; DUSP10; ESR1; IL6; MAPK8; NOS2; RB1; SELE; SOCS3	*	1
REACTOME	Transport_of_nucleosides_and_free_purine_and_pyrimidine_bases_across_the_plasma_membrane	Transport_of_nucleosides_and_free_purine_and_pyrimidine_bases_across_the_plasma_membrane	0.000999001	0.001998	0.001998	0.001998	0.001998	0.001998	0.0018315	https://www.gsea-msigdb.org/gsea/msigdb/cards/REACTOME_TRANSPORT_OF_NUCLEOSIDES_AND_FREE_PURINE_AND_PYRIMIDINE_BASES_ACROSS_THE_PLASMA_MEMBRANE.html	0	3	15	0.2			SLC28A2; SLC29A3; SLC29A4	508923; 509115; SLC28A2	*	1
NCI	trail_pathway	TRAIL signaling pathway	0.000999001	0.001998	0.001998	0.000999001	0.000999001	0.004995	0.001998	https://www.gsea-msigdb.org/gsea/msigdb/cards/PID_TRAIL_PATHWAY.html	0	15	35	0.43			TNFSF10; MAPK8; CASP8	CASP8; MAPK8; TNFSF10; TRAIL_TRAILR1; TRAIL_TRAILR1_DAP3_GTP; TRAIL_TRAILR1_DAP3_GTP_FADD; TRAIL_TRAILR1_FADD; TRAIL_TRAILR1_FADD_TRADD_RIP; TRAIL_TRAILR1_FADD_TRADD_RIP_TRAF2; TRAIL_TRAILR2; TRAIL_TRAILR2_FADD; TRAIL_TRAILR2_FADD_TRADD_RIP; TRAIL_TRAILR2_FADD_TRADD_RIP_TRAF2; TRAIL_TRAILR3; TRAIL_TRAILR4	*	1
NCI	il6_7pathway	NA	0.000999001	0.000999001	0.003996	0.004995	0.000999001	0.002997	0.0024975		2	18	53	0.34	CHEBI:15996; CHEBI:17552	GTP; GDP	PTPN11; TIMP1; SOCS3; RAC1; HSP90B1; CEBPB; FOXO1; IL6	CEBPB; FOXO1; GRB2_SOS1_GAB family_SHP2; GRB2_SOS1_GAB family_SHP2_PI3K; HSP90B1; IL6; IL6_IL6RA; IL6_IL6RA_gp130 (dimer)_JAK1_JAK1_LMO4; IL6_IL6RA_gp130 (dimer)_JAK1_JAK1_LMO4_Hck; IL6_IL6RA_gp130 (dimer)_JAK1_JAK1_LMO4_SOCS3; IL6_IL6RA_gp130 (dimer)_JAK2_JAK2_LMO4; IL6_IL6RA_gp130 (dimer)_TYK2_TYK2_LMO4; PTPN11; RAC1_GDP; RAC1_GTP; SOCS3; STAT3 (dimer)_FOXO1; TIMP1	*	1
BioCarta	mitochondriapathway	Role of Mitochondria in Apoptotic Signaling	0.000999001	0.003996	0.000999001	0.003996	0.004995	0.000999001	0.002664	https://www.gsea-msigdb.org/gsea/msigdb/cards/BIOCARTA_MITOCHONDRIA_PATHWAY.html	0	9	16	0.56			CASP7; BCL2; CASP3; BID; BAX; CASP9; AIFM1; CASP8	100567; 101293; Apaf-1_Caspase 9; BAX_BCL-2_BCL-XL; BCL-XL_BCL-2_APAF-1; BCL-XL_BCL-2_BAK; BCL-XL_BCL-2_BIK; BCL2; CASP9	*	1
KEGG	hsa00790	Folate biosynthesis	0.000999001	0.000999001	0.003996	0.002997	0.003996	0.004995	0.002997	https://www.kegg.jp/kegg-bin/show_pathway?hsa00790/2356+6697+C00415+C00144+C03684+C01304+C00921+C05925+C00272	14	2	21	0.1	CHEBI:4581; CHEBI:15633; CHEBI:15633; CHEBI:15635; CHEBI:15998; CHEBI:17804; CHEBI:17804; CHEBI:27650; CHEBI:27650; CHEBI:29114; CHEBI:43120; CHEBI:48954; CHEBI:48954; CHEBI:59560	7,8-dihydropteroic acid; dihydrofolic acid; dihydrofolic acid; (6S)-5,6,7,8-tetrahydrofolic acid; (2-amino-4-hydroxy-7,8-dihydropteridin-6-yl)methyl trihydrogen diphosphate; dyspropterin; dyspropterin; 5,6,7,8-tetrahydrofolyl-L-glutamic acid; 5,6,7,8-tetrahydrofolyl-L-glutamic acid; 2,5-diamino-4-hydroxy-6-(5-phosphoribosylamino)pyrimidine; (6R)-L-erythro-6,7-dihydrobiopterin; 7,8-dihydroneopteri…	PAH; QDPR; FPGS; AKR1B10; AKR1C3; ALPP; SPR	FPGS; SPR	*	1
KEGG	hsa04141	Protein processing in endoplasmic reticulum	0.000999001	0.000999001	0.011988	0.000999001	0.000999001	0.001998	0.002997	https://www.kegg.jp/kegg-bin/show_pathway?hsa04141/468+581+596+79139+51009+10961+3309+3312+5599+4780+9978+7494+	0	13	65	0.2			ERP29; HSP90AB1; HSPA5; NFE2L2; RBX1; PRKN; ERO1B; BCL2; CASP12; MAPK8; XBP1; HSP90B1; ATF4; BAX; DERL1; HSPA1A; HSPA1B; VCP	ATF4; BAX; BCL2; DERL1; DERL2; ERP29; HSPA5; HSPA8; MAPK8; NFE2L2; RBX1; SPATA5; XBP1	*	1
KEGG	hsa00534	Glycosaminoglycan biosynthesis - heparan sulfate / heparin	0.001998	0.002997	0.001998	0.002997	0.003996	0.004995	0.0031635	https://www.kegg.jp/kegg-bin/show_pathway?hsa00534/2132+2134+2137+	4	3	7	0.43	CHEBI:15366; CHEBI:15366; CHEBI:17980; CHEBI:17980	acetic acid; acetic acid; 3'-phospho-5'-adenylyl sulfate; 3'-phospho-5'-adenylyl sulfate	B3GAT1; EXT2; EXTL1; NDST1; NDST2; NDST4; HS3ST2; EXTL2; HS3ST5	EXT2; EXTL1; EXTL3	*
REACTOME	Synthesis_of_bile_acids_and_bile_salts	Synthesis_of_bile_acids_and_bile_salts	0.001998	0.002997	0.000999001	0.001998	0.004995	0.00599401	0.0031635	https://www.gsea-msigdb.org/gsea/msigdb/cards/REACTOME_SYNTHESIS_OF_BILE_ACIDS_AND_BILE_SALTS.html	3	3	27	0.11	CHEBI:15422; CHEBI:16474; CHEBI:17278	ATP; NADPH; 5beta-cholestane-3alpha,7alpha,12alpha,26-tetrol	ACOT8; ACOX2; BAAT; HSD3B7; NCOA1; NCOA2; NR1H4; RXRA; SLC27A5; SCP2	508951; 508988; AKR1C4	*
NCI	igf1_pathway	IGF1 pathway	0.000999001	0.003996	0.000999001	0.00899101	0.001998	0.004995	0.003663	https://www.gsea-msigdb.org/gsea/msigdb/cards/PID_IGF1_PATHWAY.html	0	18	45	0.4			IGF1R; PTPN11; SHC1; CRKL; RPS6KB1; PTK2	Crk_p130 Cas_Paxillin_FAK1; CRKL; GRB2_SOS1_SHC; IGF-1R heterotetramer_IGF1; IGF-1R heterotetramer_IGF1_GRB2_Sos_Shc; IGF-1R heterotetramer_IGF1_IRS_Nck; IGF-1R heterotetramer_IGF1_IRS1; IGF-1R heterotetramer_IGF1_IRS1_GRB2_Sos; IGF-1R heterotetramer_IGF1_IRS1_GRB2_Sos_Shc_RACK1; IGF-1R heterotetramer_IGF1_IRS1_Shp2; IGF-1R heterotetramer_IGF1_PTP1B; IGF-1R heterotetramer_IGF1_SHC_GRB10; IGF1; IG…	*	1
KEGG	hsa05010	Alzheimer disease	0.000999001	0.000999001	0.00899101	0.00799201	0.000999001	0.003996	0.003996	https://www.kegg.jp/kegg-bin/show_pathway?hsa05010/637+836+841+842+355+2597+4137+4842+C01245	1	9	33	0.27	CHEBI:25941	peroxynitrite	APOE; ATP5F1C; ATP5F1E; ATP5PD; CASP7; HSD17B10; IL1B; NDUFA10; NDUFA12; NDUFA1; NDUFA4L2; NDUFA5; NDUFA7; NDUFA9; NDUFB1; NDUFB4; NDUFB5; NDUFB6; NDUFB8; NDUFC2; NDUFS1; NDUFS6; NDUFS8; NDUFV2; NDUFV3; NOS1; NOS2; PTGS2; SDHB; SNCA; TNF; VDAC1; AXIN2; UQCRH; FAS; NOX1; KIF5A; CASP3; UQCRQ; CASP12; MAPT; MAPK8; XBP1; BID; IL6; GRIN1; ATF4; NDUFV1; BECN1; CASP9; NRAS; CASP8; TUBB3; GRIN2A; CYBB; I…	734995; BID; CASP3; CASP8; CASP9; FAS; GAPDH; MAPT; NOS1	*
REACTOME	Transport_of_nucleotide_sugars	Transport_of_nucleotide_sugars	0.001998	0.001998	0.010989	0.003996	0.002997	0.001998	0.003996	https://www.gsea-msigdb.org/gsea/msigdb/cards/REACTOME_TRANSPORT_OF_NUCLEOTIDE_SUGARS.html	6	3	22	0.14	CHEBI:16264; CHEBI:16695; CHEBI:17009; CHEBI:17200; CHEBI:17345; CHEBI:17361	UDP-N-acetyl-alpha-D-glucosamine; uridine 5'-monophosphate; GDP-L-fucose; UDP-alpha-D-glucuronic acid; guanosine 5'-monophosphate; cytidine 5'-monophosphate	SLC35A2; SLC35B4; SLC35D1	508976; 509160; SLC35D1	*	1
BioCarta	wnvpathway	NA	0.000999001	0.000999001	0.000999001	0.000999001	0.001998	0.021978	0.004662		0	4	11	0.36			CASP7; CASP3; CASP9	Apaf-1_Caspase 9; CASP3; CASP7; CASP9	*
BioCarta	tnfr1pathway	TNFR1 Signaling Pathway	0.001998	0.00899101	0.004995	0.002997	0.002997	0.00699301	0.0048285	https://www.gsea-msigdb.org/gsea/msigdb/cards/BIOCARTA_TNFR1_PATHWAY.html	0	6	19	0.32			TNF; CASP3; MAPK8; RB1; CASP8; ARHGDIB	CASP3; CASP8; FADD_Caspase 8; TNF; TNF-alpha_TNF R1_RIP_RAIDD_MADD_TRADD_TRAF2_cIAP; TNF-alpha_TNF R1_SODD	*	1
BioCarta	eicosanoidpathway	Eicosanoid Metabolism	0.001998	0.014985	0.000999001	0.000999001	0.00899101	0.000999001	0.0048285	https://www.gsea-msigdb.org/gsea/msigdb/cards/BIOCARTA_EICOSANOID_PATHWAY.html	2	7	47	0.15	CHEBI:15650; CHEBI:15843	leukotriene E4; arachidonic acid	ALOX5AP; ALOX5; EPHX1; PTGS2; CYSLTR1	ALOX5; ALOX5AP; CYP2J2; CYSLTR1; LTA4_CysLT1; LTD4_CysLT1; PLA2G1B	*	1
REACTOME	Na__Cl__dependent_neurotransmitter_transporters	Na__Cl__dependent_neurotransmitter_transporters	0.003996	0.010989	0.001998	0.004995	0.001998	0.004995	0.0048285	https://www.gsea-msigdb.org/gsea/msigdb/cards/REACTOME_NA_CL_DEPENDENT_NEUROTRANSMITTER_TRANSPORTERS.html	4	3	29	0.1	CHEBI:15428; CHEBI:16865; CHEBI:18243; CHEBI:28790	glycine; gamma-aminobutyric acid; dopamine; serotonin	SLC18A1; SLC22A2; SLC6A14; SLC6A3	509069; SLC6A14; SLC6A3	*
KEGG	hsa00053	Ascorbate and aldarate metabolism	0.000999001	0.002997	0.003996	0.00899101	0.00799201	0.00599401	0.00516151	https://www.kegg.jp/kegg-bin/show_pathway?hsa00053/501+55586+574537+C00167	16	3	10	0.3	CHEBI:6268; CHEBI:6268; CHEBI:16154; CHEBI:17200; CHEBI:17200; CHEBI:17200; CHEBI:17200; CHEBI:17200; CHEBI:17200; CHEBI:17200; CHEBI:17200; CHEBI:17200; CHEBI:17200; CHEBI:30915; CHEBI:30915; CHEBI:47952	L-lyxonic acid; L-lyxonic acid; L-gulonic acid; UDP-alpha-D-glucuronic acid; UDP-alpha-D-glucuronic acid; UDP-alpha-D-glucuronic acid; UDP-alpha-D-glucuronic acid; UDP-alpha-D-glucuronic acid; UDP-alpha-D-glucuronic acid; UDP-alpha-D-glucuronic acid; UDP-alpha-D-glucuronic acid; UDP-alpha-D-glucuronic acid; UDP-alpha-D-glucuronic acid; 2-oxoglutaric acid; 2-oxoglutaric acid; D-glucopyranuronic ac…	UGT2B4; UGT2B7; UGT2B10; UGT2B15; UGT2B17; UGT2B11; UGT2A1; UGT2B28; UGT1A10; UGT1A8; UGT1A7; UGT1A6; UGT1A5; UGT1A9; UGT1A4; UGT1A1; UGT1A3; UGT2A3; UGT2A2; AKR1A1; ALDH1B1; ALDH2; ALDH3A2; ALDH7A1; ALDH9A1; MIOX	ALDH7A1; MIOX; UGT2A2	*
REACTOME	Synthesis_of_bile_acids_and_bile_salts_via_24_hydroxycholesterol	Synthesis_of_bile_acids_and_bile_salts_via_24_hydroxycholesterol	0.002997	0.003996	0.00799201	0.00599401	0.00699301	0.002997	0.00516151	https://www.gsea-msigdb.org/gsea/msigdb/cards/REACTOME_SYNTHESIS_OF_BILE_ACIDS_AND_BILE_SALTS_VIA_24_HYDROXYCHOLESTEROL.html	3	3	39	0.08	CHEBI:15422; CHEBI:16474; CHEBI:17278	ATP; NADPH; 5beta-cholestane-3alpha,7alpha,12alpha,26-tetrol	HSD3B7; SLC27A5	508951; 508988; AKR1C4	*
BioCarta	ceramidepathway	Ceramide Signaling Pathway	0.000999001	0.001998	0.000999001	0.00599401	0.000999001	0.020979	0.00532801	https://www.gsea-msigdb.org/gsea/msigdb/cards/BIOCARTA_CERAMIDE_PATHWAY.html	0	11	37	0.3			BCL2; MAPK8; BAX; AIFM1; CASP8	101293; AIFM1; BCL2; CASP8; FADD_Caspase 8; I-kappa-B-alpha_RELA_p50_ubiquitin; MAPK8; p50_RELA_I-kappa-B-alpha; TNF; TNF_TNF R_SODD; TNF_TNF R_TRADD_MADD_cIAP_RIP_TRAF2_RAIDD	*	1
KEGG	hsa00450	Selenocompound metabolism	0.003996	0.00599401	0.00899101	0.003996	0.00899101	0.001998	0.00566101	https://www.kegg.jp/kegg-bin/show_pathway?hsa00450/875+55798+C05695+C05692+C05691	4	2	25	0.08	CHEBI:28776; CHEBI:28776; CHEBI:28776; CHEBI:28776	gamma-glutamyl-Se-methylselenocysteine; gamma-glutamyl-Se-methylselenocysteine; gamma-glutamyl-Se-methylselenocysteine; gamma-glutamyl-Se-methylselenocysteine	CBS; GGT1; MAT1A; MAT2B; METTL6; TXNRD1	CBS; METTL2B	*
BioCarta	il6pathway	IL 6 signaling pathway	0.000999001	0.001998	0.001998	0.004995	0.021978	0.002997	0.00582751	https://www.gsea-msigdb.org/gsea/msigdb/cards/BIOCARTA_IL6_PATHWAY.html	1	7	15	0.47	CHEBI:15996	GTP	PTPN11; SHC1; CEBPB; IL6	CEBPB; IL-6_IL-6_IL-6R-alpha_IL-6R-alpha_GP130_GP130; IL-6_IL-6_IL-6R-alpha_IL-6R-alpha_GP130_GP130_JAKS; IL6; NF-IL-6_NF-IL-6; SHC_GRB2_SOS-1; SHP-2_GRB2_SOS-1	*	1
BioCarta	par1pathway	Thrombin signaling and protease-activated receptors	0.00699301	0.003996	0.000999001	0.002997	0.017982	0.001998	0.00582751	https://www.gsea-msigdb.org/gsea/msigdb/cards/BIOCARTA_PAR1_PATHWAY.html	3	5	21	0.24	CHEBI:15996; CHEBI:16595; CHEBI:17552	GTP; 1D-myo-inositol 1,4,5-trisphosphate; GDP	RHOA; F2R	G-alpha-I_G-gamma_G-beta; G-alpha-q_G-gamma_G-beta; G12_G13-alpha_G-beta_G-gamma; PAR1_PAR4; RHOA	*
REACTOME	PECAM1_interactions	PECAM1_interactions	0.004995	0.00699301	0.00599401	0.00699301	0.00699301	0.00799201	0.00666001	https://www.gsea-msigdb.org/gsea/msigdb/cards/REACTOME_PECAM1_INTERACTIONS.html	1	4	11	0.36	CHEBI:15422	ATP	FYN; PTPN11; SRC; PECAM1	508247; 508365; 509241; PECAM1	*
KEGG	hsa00460	hsa00460	0.00599401	0.004995	0.004995	0.00599401	0.012987	0.00599401	0.00682651	https://www.kegg.jp/kegg-bin/show_pathway?hsa00460/6472+C00037+C00065	2	1	8	0.12	CHEBI:15428; CHEBI:17115	glycine; L-serine	CXCL8; GH1; IL1B; IL4; TNF; TNFSF10; IL10; FAS; IL18; CCL4; CCL2; IL13; CXCL12; CCL20; TNFRSF21; IL16; IL6; CXCL10; IL12A; ACVR1B; ACVR1; CCL3; IL1A; CCL5	SHMT2	*
BioCarta	gata3pathway	GATA3 participate in activating the Th2 cytokine genes expression	0.003996	0.000999001	0.00899101	0.004995	0.013986	0.00899101	0.00699301	https://www.gsea-msigdb.org/gsea/msigdb/cards/BIOCARTA_GATA3_PATHWAY.html	2	4	15	0.27	CHEBI:15422; CHEBI:17489	ATP; 3',5'-cyclic AMP	IL4; GATA3; IL13; NFATC2	GATA3; IL13; IL1A; IL4	*
BioCarta	nos1pathway	Nitric Oxide Signaling Pathway	0.011988	0.001998	0.00699301	0.003996	0.001998	0.016983	0.00732601	https://www.gsea-msigdb.org/gsea/msigdb/cards/BIOCARTA_NOS1_PATHWAY.html	2	4	13	0.31	CHEBI:16349; CHEBI:16467	L-citrulline; L-arginine	NOS1; DLG4; GRIN1; GRIN2A	DLG4; glutamate_NMDAR1_NMDAR2; NOS1; PSD95_NOS I	*
REACTOME	SEMA3A_Plexin_repulsion_signaling_by_inhibiting_Integrin_adhesion	SEMA3A_Plexin_repulsion_signaling_by_inhibiting_Integrin_adhesion	0.017982	0.00699301	0.00599401	0.003996	0.00599401	0.002997	0.00732601	https://www.gsea-msigdb.org/gsea/msigdb/cards/REACTOME_SEMA3A_PLEXIN_REPULSION_SIGNALING_BY_INHIBITING_INTEGRIN_ADHESION.html	3	4	16	0.25	CHEBI:15422; CHEBI:15996; CHEBI:17552	ATP; GTP; GDP	FYN; RAC1	FES; FYN; NRP1; RAC1	*
BioCarta	hsp27pathway	Stress Induction of HSP Regulation	0.000999001	0.002997	0.001998	0.03996	0.001998	0.000999001	0.00815851	https://www.gsea-msigdb.org/gsea/msigdb/cards/BIOCARTA_HSP27_PATHWAY.html	1	11	23	0.48	CHEBI:16856	glutathione	TNF; FAS; BCL2; CASP3; ACTA1; CASP9; IL1A	101685; ACTA1; Apaf-1_Caspase 9; BCL2; CASP3; CASP9; FAS L_FAS; FAS L_FAS_DAXX; HSP27_Actin; IL1A; TNF	*	1
KEGG	hsa04668	TNF signaling pathway	0.000999001	0.000999001	0.004995	0.00899101	0.000999001	0.035964	0.00882451	https://www.kegg.jp/kegg-bin/show_pathway?hsa04668/1386+468+836+840+841+1051+1385+5599+4792+8986+7124+	0	11	73	0.15			CASP7; IL1B; PTGS2; TNF; RPS6KA4; FAS; SELE; CASP3; SOCS3; CCL2; CREB1; CCL20; MAPK8; CEBPB; IL6; ATF2; VCAM1; ATF4; CXCL10; NFKBIA; ICAM1; CASP8; CCL5	ATF2; ATF4; CASP3; CASP7; CASP8; CEBPB; CREB1; MAPK8; NFKBIA; RPS6KA4; TNF	*	1
REACTOME	FasL__CD95L_signaling	FasL__CD95L_signaling	0.014985	0.004995	0.00699301	0.00699301	0.011988	0.00799201	0.00899101	https://www.gsea-msigdb.org/gsea/msigdb/cards/REACTOME_FASL_CD95L_SIGNALING.html	0	2	5	0.4			FAS; CASP8	CASP8; FAS	*	1
REACTOME	Eicosanoids	Eicosanoids	0.014985	0.003996	0.00699301	0.014985	0.00599401	0.00699301	0.00899101	https://www.gsea-msigdb.org/gsea/msigdb/cards/REACTOME_EICOSANOIDS.html	1	2	17	0.12	CHEBI:16474	NADPH	509094; 509223	509094; 509223	*	1
REACTOME	TRAIL__signaling	TRAIL__signaling	0.010989	0.00799201	0.010989	0.011988	0.00899101	0.00699301	0.00965701	https://www.gsea-msigdb.org/gsea/msigdb/cards/REACTOME_TRAIL_SIGNALING.html	0	2	6	0.33			TNFSF10; CASP8	CASP8; TNFSF10	*	1
REACTOME	G_beta_gamma_signalling_through_PI3Kgamma	G_beta_gamma_signalling_through_PI3Kgamma	0.010989	0.00899101	0.00699301	0.010989	0.011988	0.00899101	0.00982351	https://www.gsea-msigdb.org/gsea/msigdb/cards/REACTOME_G_BETA_GAMMA_SIGNALLING_THROUGH_PI3KGAMMA.html	1	3	9	0.33	CHEBI:15422	ATP	GNB1; GNB2; GNB3; GNB4; GNB5; GNG10; GNG11; GNG12; GNG13; GNG2; GNG3; GNG4; GNG5; GNG7; GNG8; GNGT1; GNGT2; RHOA	508112; GNG2; RHOA	*	1
KEGG	hsa05016	Huntington disease	0.001998	0.001998	0.000999001	0.00999001	0.044955	0.003996	0.010656	https://www.kegg.jp/kegg-bin/show_pathway?hsa05016/836+841+842+C00025+C01245	9	3	14	0.21	CHEBI:16015; CHEBI:16015; CHEBI:16015; CHEBI:16015; CHEBI:16015; CHEBI:16015; CHEBI:16015; CHEBI:16015; CHEBI:16015	L-glutamic acid; L-glutamic acid; L-glutamic acid; L-glutamic acid; L-glutamic acid; L-glutamic acid; L-glutamic acid; L-glutamic acid; L-glutamic acid	ATP5F1C; ATP5F1E; ATP5PD; HDAC1; HDAC2; NDUFA10; NDUFA12; NDUFA1; NDUFA4L2; NDUFA5; NDUFA7; NDUFA9; NDUFB1; NDUFB4; NDUFB5; NDUFB6; NDUFB8; NDUFC2; NDUFS1; NDUFS6; NDUFS8; NDUFV2; NDUFV3; PPARG; SDHB; SOD1; SOD2; STX1A; TP53; UCP1; VDAC1; UQCRH; POLR2E; GRIA2; DLG4; KIF5A; CASP3; UQCRQ; GRIA3; GRIA1; CREB1; MAPK8; CLTB; SLC1A2; CREBBP; POLR2H; POLR2L; GRIA4; GRIN1; BAX; NDUFV1; BECN1; CASP9; CASP…	CASP3; CASP8; CASP9	*
BioCarta	il1rpathway	Signal transduction through IL1R	0.001998	0.002997	0.037962	0.011988	0.00799201	0.002997	0.010989	https://www.gsea-msigdb.org/gsea/msigdb/cards/BIOCARTA_IL1R_PATHWAY.html	0	8	27	0.3			IL1B; TNF; MAPK8; IL6; NFKBIA; IL1A	ECSIT; I-kappa-B-alpha_RELA_p50_ubiquitin; IL-1-alpha_IL-1RI_IL-1RAcP_TOLLIP_MYD88_IRAKs; IL-1-beta_IL-1RI_IL-1RAcP_TOLLIP_MYD88_IRAKs; IL1A; IL1B; MAPK8; p50_RELA_I-kappa-B-alpha	*	1
BioCarta	gabapathway	Gamma-aminobutyric Acid Receptor Life Cycle	0.001998	0.017982	0.003996	0.027972	0.017982	0.002997	0.0121545	https://www.gsea-msigdb.org/gsea/msigdb/cards/BIOCARTA_GABA_PATHWAY.html	1	8	18	0.44	CHEBI:16865	gamma-aminobutyric acid	GABRA4	26783; GABA receptor_GABARAP_NSF; GABA receptor_GABARAP_NSF_PLIC-1_PLIC-1; GABA receptor_gephyrin; GABA_GABA receptor; GABA_GABA receptor_PLIC-1_PLIC-1; GABA_GABA receptor_ubiquitin; UBE3A	*
KEGG	hsa04670	Leukocyte transendothelial migration	0.001998	0.010989	0.000999001	0.02997	0.035964	0.000999001	0.0134865	https://www.kegg.jp/kegg-bin/show_pathway?hsa04670/6387+2770+3383+5175+5879+5880+5906+387+7412+	2	10	39	0.26	CHEBI:17489; CHEBI:17489	3',5'-cyclic AMP; 3',5'-cyclic AMP	GNAI1; GNAI3; PTPN11; NCF2; NOX1; RHOA; RAC1; CXCL12; PECAM1; VCAM1; PTK2; ICAM1; CYBB; RAP1A	730474; CXCL12; GNAI1; ICAM1; PECAM1; RAC1; RAC2; RAP1A; RHOA; VCAM1	*
BioCarta	salmonellapathway	How does salmonella hijack a cell	0.028971	0.020979	0.001998	0.001998	0.024975	0.00599401	0.0141525	https://www.gsea-msigdb.org/gsea/msigdb/cards/BIOCARTA_SALMONELLA_PATHWAY.html	2	2	11	0.18	CHEBI:15996; CHEBI:17552	GTP; GDP	WASL; ACTA1; RAC1	100735; WASL	*
REACTOME	Pentose_phosphate_pathway__hexose_monophosphate_shunt_	Pentose_phosphate_pathway__hexose_monophosphate_shunt_	0.015984	0.014985	0.00899101	0.018981	0.013986	0.014985	0.014652		4	2	22	0.09	CHEBI:15946; CHEBI:16474; CHEBI:16526; CHEBI:4170	keto-D-fructose 6-phosphate; NADPH; carbon dioxide; D-glucopyranose 6-phosphate	PGD; TALDO1; G6PD	PGD; TALDO1	*	1
KEGG	hsa04978	Mineral absorption	0.002997	0.031968	0.001998	0.040959	0.012987	0.002997	0.015651	https://www.kegg.jp/kegg-bin/show_pathway?hsa04978/4502+142680+6546+7018+7421+	54	5	31	0.16	CHEBI:15428; CHEBI:15428; CHEBI:15428; CHEBI:15428; CHEBI:15428; CHEBI:15428; CHEBI:15428; CHEBI:15428; CHEBI:15428; CHEBI:15428; CHEBI:15428; CHEBI:15428; CHEBI:17115; CHEBI:17115; CHEBI:17115; CHEBI:17115; CHEBI:17115; CHEBI:17115; CHEBI:17115; CHEBI:17115; CHEBI:17295; CHEBI:17295; CHEBI:17295; CHEBI:17295; CHEBI:17295; CHEBI:17295; CHEBI:17295; CHEBI:17295; CHEBI:17295; CHEBI:17295; CHEBI:172…	glycine; glycine; glycine; glycine; glycine; glycine; glycine; glycine; glycine; glycine; glycine; glycine; L-serine; L-serine; L-serine; L-serine; L-serine; L-serine; L-serine; L-serine; L-phenylalanine; L-phenylalanine; L-phenylalanine; L-phenylalanine; L-phenylalanine; L-phenylalanine; L-phenylalanine; L-phenylalanine; L-phenylalanine; L-phenylalanine; L-phenylalanine; L-phenylalanine; L-pheny…	ATP1A3; ATP1A4; ATP1B2; HMOX1; HMOX2; SLC34A3; SLC46A1; TF; VDR; SLC8A1; MT2A	MT2A; SLC34A3; SLC8A1; TF; VDR	*
BioCarta	relapathway	Acetylation and Deacetylation of RelA in The Nucleus	0.00799201	0.035964	0.00899101	0.038961	0.003996	0.003996	0.01665	https://www.gsea-msigdb.org/gsea/msigdb/cards/BIOCARTA_RELA_PATHWAY.html	0	5	8	0.62			TNF; CREBBP; NFKBIA	I-kappa-B-alpha_RELA_p50; I-kappa-B-alpha_RELA_p50_ubiquitin; NFKBIA; p300_CBP; p300_CBP_RELA_p50	*	1
NCI	s1p_s1p5_pathway	NA	0.027972	0.033966	0.011988	0.004995	0.00799201	0.013986	0.0168165		0	3	8	0.38			GNAI1; GNAI3; RHOA	RhoA_GDP; RhoA_GTP; S1P_S1P5_Gi	*
KEGG	hsa05143	African trypanosomiasis	0.000999001	0.003996	0.020979	0.045954	0.001998	0.046953	0.0201465	https://www.kegg.jp/kegg-bin/show_pathway?hsa05143/355+3039+3043+3383+3620+169355+3827+6401+7124+7412+	0	10	26	0.38			IL1B; TNF; IL10; FAS; KNG1; SELE; IL18; IDO1; HBA1; IL6; VCAM1; HBB; ICAM1; IL12A	FAS; HBA1; HBB; ICAM1; IDO1; IDO2; KNG1; SELE; TNF; VCAM1	*
REACTOME	CREB_phosphorylation_through_the_activation_of_CaMKII	CREB_phosphorylation_through_the_activation_of_CaMKII	0.024975	0.042957	0.00599401	0.003996	0.036963	0.00799201	0.0204795		1	1	8	0.12	CHEBI:15422	ATP	CAMK4	CREB1	*	1
KEGG	hsa04721	Synaptic vesicle cycle	0.00599401	0.023976	0.012987	0.0749251	0.00599401	0.00899101	0.0221445	https://www.kegg.jp/kegg-bin/show_pathway?hsa04721/1212+5864+6616+6804+	35	4	19	0.21	CHEBI:15422; CHEBI:15422; CHEBI:15428; CHEBI:15428; CHEBI:15428; CHEBI:15428; CHEBI:15428; CHEBI:15428; CHEBI:15428; CHEBI:15428; CHEBI:15428; CHEBI:15428; CHEBI:15428; CHEBI:15428; CHEBI:16015; CHEBI:16015; CHEBI:16015; CHEBI:16015; CHEBI:16015; CHEBI:16015; CHEBI:16015; CHEBI:16015; CHEBI:16015; CHEBI:16865; CHEBI:16865; CHEBI:16865; CHEBI:16865; CHEBI:18243; CHEBI:18243; CHEBI:18295; CHEBI:182…	ATP; ATP; glycine; glycine; glycine; glycine; glycine; glycine; glycine; glycine; glycine; glycine; glycine; glycine; L-glutamic acid; L-glutamic acid; L-glutamic acid; L-glutamic acid; L-glutamic acid; L-glutamic acid; L-glutamic acid; L-glutamic acid; L-glutamic acid; gamma-aminobutyric acid; gamma-aminobutyric acid; gamma-aminobutyric acid; gamma-aminobutyric acid; dopamine; dopamine; histamin…	ATP6V0E1; ATP6V0E2; ATP6V1A; ATP6V1C1; ATP6V1D; ATP6V1E1; ATP6V1G2; CPLX1; RAB3A; SLC18A1; SLC6A3; SNAP25; STX1A; SLC1A1; CLTB; SLC1A2; ATP6V1G1; ATP6V0A2; ATP6V0B; TCIRG1; SLC1A3	CLTB; RAB3A; SNAP25; STX1A	*
BioCarta	biopeptidespathway	Bioactive Peptide Induced Signaling Pathway	0.022977	0.027972	0.021978	0.024975	0.00599401	0.031968	0.022644	https://www.gsea-msigdb.org/gsea/msigdb/cards/BIOCARTA_BIOPEPTIDES_PATHWAY.html	3	8	36	0.22	CHEBI:15996; CHEBI:16595; CHEBI:17552	GTP; 1D-myo-inositol 1,4,5-trisphosphate; GDP	FYN; SHC1; MAPK8	26747; Angiotensin II_Angiotensin R_g-alpha-s_g-beta_g-gamma; Angiotensin II_Angiotensin R_Gq11_g-beta_g-gamma; Angiotensin R_G-alpha-S_G-beta_G-gamma; Angiotensin R_Gq11_g-beta_g-gamma; MAPK8; MAPT; SHC_GRB2_SOS-1	*	1
KEGG	hsa00100	Steroid biosynthesis	0.022977	0.018981	0.035964	0.028971	0.024975	0.004995	0.0228105	https://www.kegg.jp/kegg-bin/show_pathway?hsa00100/1717+2222+3988+C01753	17	3	52	0.06	CHEBI:17407; CHEBI:17407; CHEBI:27693; CHEBI:27693; CHEBI:27693; CHEBI:27693; CHEBI:27693; CHEBI:27693; CHEBI:27693; CHEBI:27693; CHEBI:27693; CHEBI:27693; CHEBI:27693; CHEBI:27693; CHEBI:27693; CHEBI:27693; CHEBI:27693	2-trans,6-trans-farnesyl diphosphate; 2-trans,6-trans-farnesyl diphosphate; sitosterol; sitosterol; sitosterol; sitosterol; sitosterol; sitosterol; sitosterol; sitosterol; sitosterol; sitosterol; sitosterol; sitosterol; sitosterol; sitosterol; sitosterol	CEL; FDFT1; CYP24A1; DHCR7	DHCR7; FDFT1; LIPA	*	1
NCI	cxcr3pathway	NA	0.02997	0.036963	0.000999001	0.000999001	0.0669331	0.000999001	0.0228105		2	11	42	0.26	CHEBI:15996; CHEBI:17552	GTP; GDP	GNAI1; GNAI3; GNB1; GNG2; SRC; CXCL10; MLST8; NRAS; MTOR	CXCL10; CXCL10_CXCR3; CXCL9-11_CXCR3; CXCL9-11_CXCR3-B; CXCR3-alt_GNAI2_GDP_G beta_gamma; CXCR3_GNAI2_GDP_G beta_gamma; G beta_gamma; Gi family_GDP_G beta_gamma; MTOR; RAS family_GDP; SRC	*
KEGG	hsa05012	Parkinson disease	0.033966	0.00799201	0.013986	0.00799201	0.004995	0.0749251	0.023976	https://www.kegg.jp/kegg-bin/show_pathway?hsa05012/836+842+	28	2	7	0.29	CHEBI:15422; CHEBI:15422; CHEBI:17489; CHEBI:17489; CHEBI:17895; CHEBI:17895; CHEBI:17895; CHEBI:17895; CHEBI:17895; CHEBI:17895; CHEBI:17895; CHEBI:17895; CHEBI:17895; CHEBI:17895; CHEBI:17895; CHEBI:17895; CHEBI:17895; CHEBI:17895; CHEBI:18243; CHEBI:18243; CHEBI:26078; CHEBI:26078; CHEBI:26078; CHEBI:26078; CHEBI:26078; CHEBI:26078; CHEBI:26078; CHEBI:26078	ATP; ATP; 3',5'-cyclic AMP; 3',5'-cyclic AMP; L-tyrosine; L-tyrosine; L-tyrosine; L-tyrosine; L-tyrosine; L-tyrosine; L-tyrosine; L-tyrosine; L-tyrosine; L-tyrosine; L-tyrosine; L-tyrosine; L-tyrosine; L-tyrosine; dopamine; dopamine; phosphoric acid; phosphoric acid; phosphoric acid; phosphoric acid; phosphoric acid; phosphoric acid; phosphoric acid; phosphoric acid	ATP5F1C; ATP5F1E; ATP5PD; GNAI1; GNAI3; GNAL; HSPA5; KEAP1; MAOB; NDUFA10; NDUFA12; NDUFA1; NDUFA4L2; NDUFA5; NDUFA7; NDUFA9; NDUFB1; NDUFB4; NDUFB5; NDUFB6; NDUFB8; NDUFC2; NDUFS1; NDUFS6; NDUFS8; NDUFV2; NDUFV3; NFE2L2; SDHB; SLC18A1; SLC6A3; SNCA; SOD1; TP53; VDAC1; UQCRH; PRKN; KIF5A; CASP3; UQCRQ; MAPT; MAPK8; XBP1; ATF4; BAX; NDUFV1; CASP9; TUBB3	CASP3; CASP9	*
NCI	p38alphabetadownstreampathway	NA	0.012987	0.012987	0.0699301	0.00799201	0.001998	0.0659341	0.028638		0	9	41	0.22			ESR1; NOS2; PTGS2; TP53; RPS6KA4; CREB1; CEBPB; ATF2	ATF2; ATF2_c-Jun; CEBPB; CREB1; ESR1; NOS2; PTGS2; RPS6KA4; TP53	*	1
REACTOME	Sema3A_PAK_dependent_Axon_repulsion	Sema3A_PAK_dependent_Axon_repulsion	0.010989	0.044955	0.041958	0.043956	0.027972	0.00899101	0.0298035	https://www.gsea-msigdb.org/gsea/msigdb/cards/REACTOME_SEMA3A_PAK_DEPENDENT_AXON_REPULSION.html	1	3	11	0.27	CHEBI:15422	ATP	FYN; HSP90AB1; RAC1; CFL1	508047; FES; NRP1	*
BioCarta	rhopathway	Rho cell motility signaling pathway	0.046953	0.00999001	0.015984	0.016983	0.037962	0.0519481	0.02997	https://www.gsea-msigdb.org/gsea/msigdb/cards/BIOCARTA_RHO_PATHWAY.html	1	3	16	0.19	CHEBI:15996	GTP	RHOA	101069; ARHGAP6; RHOA	*	1
KEGG	hsa00472	hsa00472	0.035964	0.026973	0.045954	0.028971	0.022977	0.02997	0.0318015	https://www.kegg.jp/kegg-bin/show_pathway?hsa00472/1610+	0	1	4	0.25			DAO	DAO	*
NCI	a4b7_pathway	NA	0.00699301	0.036963	0.033966	0.0999001	0.017982	0.004995	0.0334665		0	4	9	0.44			RHOA; VCAM1	alpha4_beta1 Integrin_Paxillin_VCAM1; PTK2; RhoA_GTP; VCAM1	*
BioCarta	malpathway	Role of MAL in Rho-Mediated Activation of SRF	0.00599401	0.0889111	0.00799201	0.013986	0.0889111	0.000999001	0.0344655	https://www.gsea-msigdb.org/gsea/msigdb/cards/BIOCARTA_MAL_PATHWAY.html	0	5	21	0.24			ACTA1; RHOA; RAC1; MAPK8	100735; ACTA1; Actin_MAL; MAPK8; RHOA	*	1
BioCarta	nfkbpathway	NF-kB Signaling Pathway	0.026973	0.01998	0.015984	0.0669331	0.038961	0.042957	0.035298	https://www.gsea-msigdb.org/gsea/msigdb/cards/BIOCARTA_NFKB_PATHWAY.html	0	7	18	0.39			TNF; NFKBIA; IL1A	I-kappa-B-alpha_RELA_p50_ubiquitin; IL-1_IL-1R_MYD88_IRAK_TRAF6; IL1A; NF-kappa-B_I-kappa-B-alpha; NFKBIA; TNF; TNF_TNF R_FADD_TRADD_RIP_TRAF6	*	1
NCI	avb3_integrin_pathway	Integrins in angiogenesis	0.011988	0.0639361	0.0589411	0.0659341	0.00999001	0.001998	0.0354645	https://www.gsea-msigdb.org/gsea/msigdb/cards/PID_AVB3_INTEGRIN_PATHWAY.html	0	19	64	0.3			IGF1R; PTPN11; SRC; VEGFA; COL1A1; RHOA; RAC1; COL1A2; RPS6KB1; FGF2; VTN; PTK2; CASP8	CASP8; FAK_Paxillin; FAK_Vinculin; FGF2; IGF-1R heterotetramer_IGF1_IRS1; IGF-1R heterotetramer_IGF1_IRS1_Shp2; IGF1; IGF1R; PTK2; PTPN11; RAC1_GDP; RAC1_GTP; RHOA; RPS6KB1; VEGF_Rho_ROCK_alphav_beta3 Integrin; VEGFR2 homodimer_VEGFA homodimer_alphav_beta3 Integrin; VEGFR2 homodimer_VEGFA homodimer_Src; VEGFR2_VEGFA (dimer); VTN	*	1
NCI	rhoa_pathway	RhoA signaling pathway	0.04995	0.0529471	0.011988	0.040959	0.0509491	0.00699301	0.035631	https://www.gsea-msigdb.org/gsea/msigdb/cards/PID_RHOA_PATHWAY.html	0	7	43	0.16			ACTA1; RHOA; CFL1; MAPK8; ATF2	ACTA1; Actin_MAL; ATF2; ATF2_JUN; CFL1; MAPK8; RhoA_GTP	*	1
REACTOME	Axonal_growth_stimulation	Axonal_growth_stimulation	0.031968	0.032967	0.046953	0.030969	0.027972	0.045954	0.0361305		0	1	5	0.2			RHOA	RHOA	*
REACTOME	HDL_mediated_lipid_transport	HDL_mediated_lipid_transport	0.023976	0.031968	0.033966	0.0609391	0.036963	0.02997	0.036297		1	6	30	0.2	CHEBI:15422	ATP	ABCA1; APOE; SCARB1; ALB	508004; 508220; 508637; ABCA1; ALB; APOE	*
REACTOME	PERK_regulated_gene_expression	PERK_regulated_gene_expression	0.033966	0.041958	0.00699301	0.0699301	0.035964	0.033966	0.0371295		1	2	11	0.18	CHEBI:15422	ATP	CXCL8; EXOSC1; EXOSC5; EXOSC6; EXOSC7; HSPA5; CCL2; CEBPB; ATF4	ATF4; HSPA5	*	1
BioCarta	flumazenilpathway	Cardiac Protection Against ROS	0.027972	0.0619381	0.023976	0.045954	0.0519481	0.015984	0.037962	https://www.gsea-msigdb.org/gsea/msigdb/cards/BIOCARTA_FLUMAZENIL_PATHWAY.html	1	2	16	0.12	CHEBI:15422	ATP	SOD1; GABRA4	GHB_GABA receptor; SOD2	*
NCI	nectin_pathway	Nectin adhesion pathway	0.0569431	0.034965	0.0549451	0.00599401	0.003996	0.0889111	0.040959	https://www.gsea-msigdb.org/gsea/msigdb/cards/PID_NECTIN_PATHWAY.html	2	9	47	0.19	CHEBI:15996; CHEBI:17552	GTP; GDP	PDGFB; SRC; RAC1; PTK2; RAP1A	PDGF-BB_PDGFRB (dimer); PTK2; RAC1_GDP; RAC1_GTP; RAC1_GTP_IQGAP1_filamentous actin; RAP1_GDP; RAP1_GTP; Rap1_GTP_I-afadin; SRC	*	1
NCI	thrombin_par4_pathway	PAR4-mediated thrombin signaling events	0.032967	0.00699301	0.012987	0.155844	0.012987	0.034965	0.0427905	https://www.gsea-msigdb.org/gsea/msigdb/cards/PID_THROMBIN_PAR4_PATHWAY.html	3	5	21	0.24	CHEBI:15996; CHEBI:16595; CHEBI:17552	GTP; 1D-myo-inositol 1,4,5-trisphosphate; GDP	GNB1; GNG2; RHOA	G beta_gamma; G13_GDP_G beta_gamma; Gq family_GDP_G beta_gamma; RhoA_GDP; RhoA_GTP	*
REACTOME	Netrin_mediated_repulsion_signals	Netrin_mediated_repulsion_signals	0.0609391	0.0789211	0.003996	0.0629371	0.0619381	0.001998	0.0451215	https://www.gsea-msigdb.org/gsea/msigdb/cards/REACTOME_NETRIN_MEDIATED_REPULSION_SIGNALS.html	1	4	10	0.4	CHEBI:15422	ATP	PTPN11; SRC	508365; PTK2; PTPN11; SRC	*
BioCarta	tubbypathway	G-Protein Signaling Through Tubby Proteins	0.043956	0.0509491	0.026973	0.0809191	0.0529471	0.020979	0.0461205	https://www.gsea-msigdb.org/gsea/msigdb/cards/BIOCARTA_TUBBY_PATHWAY.html	1	3	7	0.43	CHEBI:16595	1D-myo-inositol 1,4,5-trisphosphate	CCL4; GPCR_G-alpha-q_G-beta_G-gamma_TUBBY; ligand_GPCR	CCL4; GPCR_G-alpha-q_G-beta_G-gamma_TUBBY; ligand_GPCR	*
BioCarta	chemicalpathway	Apoptotic Signaling in Response to DNA Damage	0.000999001	0.000999001	0.000999001	0.000999001	0.000999001	0.000999001	0.000999001	https://www.gsea-msigdb.org/gsea/msigdb/cards/BIOCARTA_CHEMICAL_PATHWAY.html	0	8	17	0.47			CASP7; BCL2; CASP3; BID; BAX; CASP9	100567; 101293; Apaf-1_Caspase 9; BAX_BCL-2_BCL-XL; BCL2; CASP3; CASP7; TP53
KEGG	hsa00250	Alanine, aspartate and glutamate metabolism	0.000999001	0.000999001	0.000999001	0.000999001	0.000999001	0.000999001	0.000999001	https://www.kegg.jp/kegg-bin/show_pathway?hsa00250/18+158+64902+443+790+27165+2806+259307+5471+C00438+C03794+C00025+C00334+C00049+C00064+C00026	48	9	47	0.19	CHEBI:371; CHEBI:15859; CHEBI:15919; CHEBI:15919; CHEBI:16015; CHEBI:16015; CHEBI:16015; CHEBI:16015; CHEBI:16015; CHEBI:16015; CHEBI:16015; CHEBI:16015; CHEBI:16015; CHEBI:16865; CHEBI:16865; CHEBI:16865; CHEBI:16865; CHEBI:17053; CHEBI:17053; CHEBI:17053; CHEBI:17053; CHEBI:17053; CHEBI:17053; CHEBI:17053; CHEBI:17053; CHEBI:17053; CHEBI:17053; CHEBI:17053; CHEBI:17053; CHEBI:17053; CHEBI:17053…	(S)-1-pyrroline-5-carboxylic acid; N-carbamoyl-L-aspartic acid; N(6)-(1,2-dicarboxyethyl)-AMP; N(6)-(1,2-dicarboxyethyl)-AMP; L-glutamic acid; L-glutamic acid; L-glutamic acid; L-glutamic acid; L-glutamic acid; L-glutamic acid; L-glutamic acid; L-glutamic acid; L-glutamic acid; gamma-aminobutyric acid; gamma-aminobutyric acid; gamma-aminobutyric acid; gamma-aminobutyric acid; L-aspartic acid; L-a…	CAD; GLS; GLS2; ADSL; ADSS2; ADSS1; ABAT; ACY3; AGXT2; ASRGL1; GLUD1; GOT2; IL4I1; PPAT	ABAT; ADSL; AGXT2; ASPA; CAD; GLS2; GOT2; IL4I1; PPAT
KEGG	hsa00983	Drug metabolism - other enzymes	0.000999001	0.000999001	0.000999001	0.000999001	0.000999001	0.000999001	0.000999001	https://www.kegg.jp/kegg-bin/show_pathway?hsa00983/978+221223+8833+3251+3614+54963+10720+7372+51733+151531+C16615+C16618	11	10	51	0.2	CHEBI:15846; CHEBI:15846; CHEBI:18009; CHEBI:18009; CHEBI:80609; CHEBI:80611; CHEBI:80612; CHEBI:80615; CHEBI:80616; CHEBI:80618; CHEBI:80619	NAD(+); NAD(+); NADP(+); NADP(+); 6-Methylthiopurine 5'-monophosphate ribonucleotide; 6-Mercaptopurine ribonucleoside triphosphate; 6-Thioxanthine 5'-monophosphate; 1-Methyl-4-nitroimidazole; N,N'-Diacetylhydrazine; Isoniazid pyruvate; Isoniazid alpha-ketoglutaric acid	IMPDH1; IMPDH2; UGT2B4; UGT2B7; UGT2B10; UGT2B15; UGT2B17; UGT2B11; UGT2A1; UGT2B28; UGT1A10; UGT1A8; UGT1A7; UGT1A6; UGT1A5; UGT1A9; UGT1A4; UGT1A1; UGT1A3; UGT2A3; UGT2A2; UCK2; UCKL1; UCK1; UMPS; GMPS; CDA; CES1; CMPK1; CYP2E1; CYP3A43; CYP3A4; DUT; GSTA1; GSTA2; GSTA3; GSTA4; GSTA5; GSTM1; GSTM3; GSTO1; GSTO2; GSTP1; HPRT1; NME1; NME2; NME3; NME4; NME6; NME7; RRM1; RRM2B; RRM2; UPB1; UPP1; UP…	CDA; CES5A; GMPS; HPRT1; IMPDH1; UCKL1; UGT2B11; UMPS; UPB1; UPP2
KEGG	hsa00051	Fructose and mannose metabolism	0.000999001	0.000999001	0.000999001	0.000999001	0.000999001	0.000999001	0.000999001	https://www.kegg.jp/kegg-bin/show_pathway?hsa00051/57016+226+2203+29925+3101+5214+6652+C00111+C00325	5	7	40	0.17	CHEBI:422; CHEBI:15946; CHEBI:16108; CHEBI:16108; CHEBI:37736	(S)-lactic acid; keto-D-fructose 6-phosphate; dihydroxyacetone phosphate; dihydroxyacetone phosphate; D-fructofuranose 1,6-bisphosphate	PFKL; PFKM; PFKP; FBP1; FBP2; ALDOA; ALDOB; ALDOC; AKR1B10; GMPPB; HK1; HK3; TKFC; SORD	AKR1B10; ALDOA; FBP1; GMPPB; HK3; PFKP; SORD
KEGG	hsa00240	Pyrimidine metabolism	0.000999001	0.000999001	0.000999001	0.000999001	0.000999001	0.000999001	0.000999001	https://www.kegg.jp/kegg-bin/show_pathway?hsa00240/50808+790+124583+978+129607+1633+1635+1841+1854+956+29922+318+4860+87178+5427+6240+10587+7298+7372+51733+151531+C00881+C01103+C00438+C00239+C00105+C00299+C00099+C00112+C00055+C00475+C00365+C00214+C00064+C00363+C00672+C00705	77	23	68	0.34	CHEBI:15698; CHEBI:15698; CHEBI:15698; CHEBI:15698; CHEBI:15842; CHEBI:15842; CHEBI:15859; CHEBI:15918; CHEBI:15918; CHEBI:16294; CHEBI:16695; CHEBI:16695; CHEBI:16704; CHEBI:16704; CHEBI:16704; CHEBI:16704; CHEBI:16704; CHEBI:16958; CHEBI:16958; CHEBI:16958; CHEBI:16958; CHEBI:16958; CHEBI:16958; CHEBI:16958; CHEBI:16958; CHEBI:17025; CHEBI:17025; CHEBI:17239; CHEBI:17239; CHEBI:17361; CHEBI:173…	2'-deoxycytidine; 2'-deoxycytidine; 2'-deoxycytidine; 2'-deoxycytidine; orotidine 5'-phosphate; orotidine 5'-phosphate; N-carbamoyl-L-aspartic acid; 2'-deoxycytosine 5'-monophosphate; 2'-deoxycytosine 5'-monophosphate; barbituric acid; uridine 5'-monophosphate; uridine 5'-monophosphate; uridine; uridine; uridine; uridine; uridine; beta-alanine; beta-alanine; beta-alanine; beta-alanine; beta-alani…	TYMS; CAD; PNP; UCK2; UCKL1; UCK1; DCK; DTYMK; NT5E; NT5C2; NT5C; NT5C3A; NT5M; NT5C1A; NT5C1B; DCTD; NUDT2; ENTPD1; ENTPD3; ENTPD8; ENPP1; ENPP3; UMPS; AK3; AK9; CDA; CMPK1; CMPK2; CTPS2; DUT; ENTPD6; NME1; NME2; NME3; NME4; NME5; NME6; NME7; NT5C3B; PNPT1; POLD2; RRM1; RRM2B; RRM2; UPB1; UPP1; UPP2; POLR2E; TXNRD1; POLR1A; POLR2H; POLR2L	AK3; CAD; CANT1; CDA; CMPK2; DCK; DCTD; DTYMK; DUT; ENTPD3; NME7; NT5C3; NUDT2; PNP; PNPT1; POLE2; RRM1; TXNRD2; TYMS; UMPS; UPB1; UPP2; ZNRD1
KEGG	hsa00010	Glycolysis / Gluconeogenesis	0.000999001	0.000999001	0.000999001	0.000999001	0.000999001	0.000999001	0.000999001	https://www.kegg.jp/kegg-bin/show_pathway?hsa00010/84532+124+10327+224+222+226+1738+2026+8789+2597+80201+160287+5161+5213+5224+5230+5313+C00024+C00033+C00111+C00092+C00068+C05125	24	17	55	0.31	CHEBI:422; CHEBI:978; CHEBI:9532; CHEBI:9532; CHEBI:9532; CHEBI:9532; CHEBI:9532; CHEBI:9532; CHEBI:9532; CHEBI:9532; CHEBI:9532; CHEBI:9532; CHEBI:9532; CHEBI:15351; CHEBI:15351; CHEBI:15351; CHEBI:15366; CHEBI:15366; CHEBI:15946; CHEBI:16108; CHEBI:16108; CHEBI:18021; CHEBI:18021; CHEBI:37736	(S)-lactic acid; 2-(1-hydroxyethyl)thiamine diphosphate; thiamine(1+) diphosphate; thiamine(1+) diphosphate; thiamine(1+) diphosphate; thiamine(1+) diphosphate; thiamine(1+) diphosphate; thiamine(1+) diphosphate; thiamine(1+) diphosphate; thiamine(1+) diphosphate; thiamine(1+) diphosphate; thiamine(1+) diphosphate; thiamine(1+) diphosphate; acetyl-CoA; acetyl-CoA; acetyl-CoA; acetic acid; acetic …	PDHA1; PDHA2; PDHB; PFKL; PFKM; PFKP; PKLR; PKM; FBP1; FBP2; PCK1; PCK2; ALDOA; ALDOB; ALDOC; ACSS1; ACSS2; ADH1A; ADH1C; ADH4; ADH5; ADH7; AKR1A1; ALDH1B1; ALDH2; ALDH3A1; ALDH3A2; ALDH3B2; ALDH7A1; ALDH9A1; DLD; ENO1; ENO2; ENO3; GAPDHS; HK1; HK3; LDHB; PGAM2; PGK1	ACSS1; ADH1A; AKR1A1; ALDH3A2; ALDH3B2; ALDOA; DLD; ENO2; FBP2; GAPDH; HKDC1; LDHAL6A; PDHA2; PFKM; PGAM2; PGK1; PKLR
KEGG	hsa00030	Pentose phosphate pathway	0.000999001	0.000999001	0.000999001	0.000999001	0.000999001	0.000999001	0.000999001	https://www.kegg.jp/kegg-bin/show_pathway?hsa00030/230+2203+2539+5214+5226+5634+64080+6888+8277+C00620+C00092	9	9	34	0.26	CHEBI:15721; CHEBI:15721; CHEBI:15946; CHEBI:16300; CHEBI:16659; CHEBI:16659; CHEBI:28542; CHEBI:37736; CHEBI:68819	sedoheptulose 7-phosphate; sedoheptulose 7-phosphate; keto-D-fructose 6-phosphate; alpha-D-ribose 1-phosphate; D-glycerate; D-glycerate; 2-deoxy-D-ribofuranose 1-phosphate; D-fructofuranose 1,6-bisphosphate; alpha-D-ribose 1,5-bisphosphate	PFKL; PFKM; PFKP; FBP1; FBP2; ALDOA; ALDOB; ALDOC; PGD; PRPS1L1; RBKS; TALDO1; TKTL2; G6PD	ALDOC; FBP1; G6PD; PFKP; PGD; PRPS2; RBKS; TALDO1; TKTL1
KEGG	hsa00640	Propanoate metabolism	0.000999001	0.000999001	0.000999001	0.000999001	0.000999001	0.000999001	0.000999001	https://www.kegg.jp/kegg-bin/show_pathway?hsa00640/18+32+34+38+55902+79611+217+4329+3030+92483+8802+C05984+C00332+C00024+C00099+C05983	34	11	34	0.32	CHEBI:422; CHEBI:1148; CHEBI:1148; CHEBI:9532; CHEBI:9532; CHEBI:9532; CHEBI:9532; CHEBI:9532; CHEBI:9532; CHEBI:9532; CHEBI:9532; CHEBI:9532; CHEBI:9532; CHEBI:9532; CHEBI:15351; CHEBI:15351; CHEBI:15351; CHEBI:16108; CHEBI:16108; CHEBI:16958; CHEBI:16958; CHEBI:16958; CHEBI:16958; CHEBI:16958; CHEBI:16958; CHEBI:16958; CHEBI:16958; CHEBI:18308; CHEBI:18308; CHEBI:27957; CHEBI:27957; CHEBI:27957…	(S)-lactic acid; 2-hydroxybutyric acid; 2-hydroxybutyric acid; thiamine(1+) diphosphate; thiamine(1+) diphosphate; thiamine(1+) diphosphate; thiamine(1+) diphosphate; thiamine(1+) diphosphate; thiamine(1+) diphosphate; thiamine(1+) diphosphate; thiamine(1+) diphosphate; thiamine(1+) diphosphate; thiamine(1+) diphosphate; thiamine(1+) diphosphate; acetyl-CoA; acetyl-CoA; acetyl-CoA; dihydroxyaceto…	EHHADH; ACSS3; ABAT; ACACB; ACADM; ACADS; ACAT1; ACAT2; ACOX1; ACOX3; ACSS1; ACSS2; ALDH1B1; ALDH2; ALDH3A2; ALDH6A1; ALDH7A1; ALDH9A1; BCKDHB; DLD; ECHS1; HADHA; LDHB; SUCLG1; SUCLG2	ABAT; ACACB; ACADM; ACAT1; ACSS2; ACSS3; ALDH2; ALDH6A1; HADHA; LDHAL6B; SUCLG1
KEGG	hsa00052	Galactose metabolism	0.000999001	0.000999001	0.000999001	0.000999001	0.000999001	0.000999001	0.000999001	https://www.kegg.jp/kegg-bin/show_pathway?hsa00052/2683+2592+2717+2720+3099+7360+C01613+C00116+C00446+C00089+C05399+C00031+C00092	20	6	35	0.17	CHEBI:4250; CHEBI:15946; CHEBI:16108; CHEBI:16108; CHEBI:17164; CHEBI:17754; CHEBI:17754; CHEBI:17754; CHEBI:17754; CHEBI:17754; CHEBI:17973; CHEBI:17973; CHEBI:17992; CHEBI:17992; CHEBI:17992; CHEBI:17992; CHEBI:17992; CHEBI:18307; CHEBI:27527; CHEBI:28339	D-tagatofuranose 1,6-bisphosphate; keto-D-fructose 6-phosphate; dihydroxyacetone phosphate; dihydroxyacetone phosphate; stachyose; glycerol; glycerol; glycerol; glycerol; glycerol; alpha-D-galactose 1-phosphate; alpha-D-galactose 1-phosphate; sucrose; sucrose; sucrose; sucrose; sucrose; UDP-D-galactose; melibiitol; lactose 6'-phosphate	B4GALT1; B4GALT2; PFKL; PFKM; PFKP; GALT; AKR1B10; GLA; GLB1; HK1; HK3; LALBA; UGP2	B4GALT1; GALT; GLA; GLB1; HK2; UGP2
KEGG	hsa00670	One carbon pool by folate	0.000999001	0.000999001	0.000999001	0.000999001	0.000999001	0.000999001	0.000999001	https://www.kegg.jp/kegg-bin/show_pathway?hsa00670/10840+2618+4522+6472+7298+C00415+C00440	40	5	19	0.26	CHEBI:15422; CHEBI:15422; CHEBI:15428; CHEBI:15428; CHEBI:15428; CHEBI:15428; CHEBI:15428; CHEBI:15428; CHEBI:15428; CHEBI:15428; CHEBI:15428; CHEBI:15428; CHEBI:15428; CHEBI:15428; CHEBI:15633; CHEBI:15633; CHEBI:15635; CHEBI:15641; CHEBI:15641; CHEBI:15641; CHEBI:15641; CHEBI:15641; CHEBI:17115; CHEBI:17115; CHEBI:17115; CHEBI:17115; CHEBI:17115; CHEBI:17115; CHEBI:17115; CHEBI:17115; CHEBI:174…	ATP; ATP; glycine; glycine; glycine; glycine; glycine; glycine; glycine; glycine; glycine; glycine; glycine; glycine; dihydrofolic acid; dihydrofolic acid; (6S)-5,6,7,8-tetrahydrofolic acid; 5-methyltetrahydrofolic acid; 5-methyltetrahydrofolic acid; 5-methyltetrahydrofolic acid; 5-methyltetrahydrofolic acid; 5-methyltetrahydrofolic acid; L-serine; L-serine; L-serine; L-serine; L-serine; L-serine…	TYMS; GART; ALDH1L1; ALDH7A1; CBS; DLD; DMGDH; GCSH; GNMT; MAT1A; MAT2B; MTHFD1; MTHFD1L; MTHFR; SHMT1	ALDH1L1; GART; MTHFD1; SHMT2; TYMS
KEGG	hsa00650	Butanoate metabolism	0.000999001	0.000999001	0.000999001	0.000999001	0.000999001	0.000999001	0.000999001	https://www.kegg.jp/kegg-bin/show_pathway?hsa00650/65985+18+35+38+6296+1962+3033+3157+79944+5161+C00332+C00024+C00025+C00334+C02630+C00026+C00068+C05125	28	10	36	0.28	CHEBI:15345; CHEBI:15345; CHEBI:15345; CHEBI:15345; CHEBI:15347; CHEBI:15351; CHEBI:15351; CHEBI:15351; CHEBI:15517; CHEBI:15517; CHEBI:16015; CHEBI:16015; CHEBI:16015; CHEBI:16015; CHEBI:16015; CHEBI:16015; CHEBI:16015; CHEBI:16015; CHEBI:16015; CHEBI:16583; CHEBI:16865; CHEBI:16865; CHEBI:16865; CHEBI:16865; CHEBI:17084; CHEBI:30796; CHEBI:30915; CHEBI:30915	acetoacetyl-CoA; acetoacetyl-CoA; acetoacetyl-CoA; acetoacetyl-CoA; acetone; acetyl-CoA; acetyl-CoA; acetyl-CoA; butyryl-CoA; butyryl-CoA; L-glutamic acid; L-glutamic acid; L-glutamic acid; L-glutamic acid; L-glutamic acid; L-glutamic acid; L-glutamic acid; L-glutamic acid; L-glutamic acid; butane-2,3-dione; gamma-aminobutyric acid; gamma-aminobutyric acid; gamma-aminobutyric acid; gamma-aminobut…	PDHA1; PDHA2; PDHB; EHHADH; AACS; ABAT; ACADS; ACAT1; ACAT2; ACSM4; ACSM6; AKR1B10; ALDH1B1; ALDH2; ALDH3A2; ALDH7A1; ALDH9A1; ECHS1; HADHA; HADH; HMGCS1; L2HGDH	AACS; ABAT; ACADS; ACAT1; ACSM3; EHHADH; HADH; HMGCS1; L2HGDH; PDHA2
KEGG	hsa00340	Histidine metabolism	0.000999001	0.000999001	0.000999001	0.000999001	0.000999001	0.000999001	0.000999001	https://www.kegg.jp/kegg-bin/show_pathway?hsa00340/221+223+443+84735+3034+3067+3176+4128+60487+C00135+C00025+C00049+C00388+C05127+C00785	55	9	30	0.3	CHEBI:15971; CHEBI:15971; CHEBI:15971; CHEBI:15971; CHEBI:15971; CHEBI:15971; CHEBI:15971; CHEBI:15971; CHEBI:15971; CHEBI:15971; CHEBI:15971; CHEBI:15971; CHEBI:15971; CHEBI:15971; CHEBI:16015; CHEBI:16015; CHEBI:16015; CHEBI:16015; CHEBI:16015; CHEBI:16015; CHEBI:16015; CHEBI:16015; CHEBI:16015; CHEBI:17053; CHEBI:17053; CHEBI:17053; CHEBI:17053; CHEBI:17053; CHEBI:17053; CHEBI:17053; CHEBI:170…	L-histidine; L-histidine; L-histidine; L-histidine; L-histidine; L-histidine; L-histidine; L-histidine; L-histidine; L-histidine; L-histidine; L-histidine; L-histidine; L-histidine; L-glutamic acid; L-glutamic acid; L-glutamic acid; L-glutamic acid; L-glutamic acid; L-glutamic acid; L-glutamic acid; L-glutamic acid; L-glutamic acid; L-aspartic acid; L-aspartic acid; L-aspartic acid; L-aspartic ac…	AOC1; HNMT; CNDP1; HDC; HAL; ACY3; ALDH1B1; ALDH2; ALDH3A1; ALDH3A2; ALDH3B2; ALDH7A1; ALDH9A1; CNDP2; MAOB; METTL6	ALDH3B1; ALDH9A1; ASPA; CNDP1; HAL; HDC; HNMT; MAOA; TRMT11
KEGG	hsa00310	Lysine degradation	0.000999001	0.000999001	0.000999001	0.000999001	0.000999001	0.000999001	0.000999001	https://www.kegg.jp/kegg-bin/show_pathway?hsa00310/10157+39+217+223+8424+1743+1962+2639+55753+5352+8985+6419+55217+C00332+C00024+C00322+C01259+C00318+C00449+C03793+C06157	57	13	39	0.33	CHEBI:2024; CHEBI:9532; CHEBI:9532; CHEBI:9532; CHEBI:9532; CHEBI:9532; CHEBI:9532; CHEBI:9532; CHEBI:9532; CHEBI:9532; CHEBI:9532; CHEBI:9532; CHEBI:15345; CHEBI:15345; CHEBI:15345; CHEBI:15345; CHEBI:15351; CHEBI:15351; CHEBI:15351; CHEBI:15428; CHEBI:15428; CHEBI:15428; CHEBI:15428; CHEBI:15428; CHEBI:15428; CHEBI:15428; CHEBI:15428; CHEBI:15428; CHEBI:15428; CHEBI:15428; CHEBI:15428; CHEBI:15…	5-acetamidopentanoic acid; thiamine(1+) diphosphate; thiamine(1+) diphosphate; thiamine(1+) diphosphate; thiamine(1+) diphosphate; thiamine(1+) diphosphate; thiamine(1+) diphosphate; thiamine(1+) diphosphate; thiamine(1+) diphosphate; thiamine(1+) diphosphate; thiamine(1+) diphosphate; thiamine(1+) diphosphate; acetoacetyl-CoA; acetoacetyl-CoA; acetoacetyl-CoA; acetoacetyl-CoA; acetyl-CoA; acetyl…	TMLHE; OGDH; OGDHL; AASS; EHHADH; ACAT1; ACAT2; ALDH1B1; ALDH2; ALDH3A2; ALDH7A1; ALDH9A1; BBOX1; DLD; ECHS1; GCDH; HADHA; HADH; PLOD3; SUV39H1; DLST; DHTKD1	AASS; ACAT2; ALDH2; ALDH9A1; BBOX1; DLST; EHHADH; GCDH; OGDHL; PLOD2; PLOD3; SETMAR; TMLHE
KEGG	hsa00564	Glycerophospholipid metabolism	0.000999001	0.000999001	0.000999001	0.000999001	0.000999001	0.000999001	0.000999001	https://www.kegg.jp/kegg-bin/show_pathway?hsa00564/56894+1103+1119+55224+8443+23171+10434+11313+10400+123745+9791+C00111+C00670+C01233+C00588	19	11	67	0.16	CHEBI:16108; CHEBI:16108; CHEBI:16870; CHEBI:16870; CHEBI:16870; CHEBI:16870; CHEBI:16929; CHEBI:16929; CHEBI:17115; CHEBI:17115; CHEBI:17115; CHEBI:17115; CHEBI:17115; CHEBI:17115; CHEBI:17115; CHEBI:17115; CHEBI:18132; CHEBI:18132; CHEBI:50725	dihydroxyacetone phosphate; dihydroxyacetone phosphate; choline alfoscerate; choline alfoscerate; choline alfoscerate; choline alfoscerate; sn-glycero-3-phosphoethanolamine; sn-glycero-3-phosphoethanolamine; L-serine; L-serine; L-serine; L-serine; L-serine; L-serine; L-serine; L-serine; phosphocholine; phosphocholine; 2,3-bis-O-(geranylgeranyl)-sn-glycerol 1-phosphate	LYPLA1; LYPLA2; PLA2G15; PLB1; ADPRM; AGPAT1; AGPAT4; CHKA; GNPAT; GPD1; GPD1L; PEMT; PLA2G12B; PLA2G1B; PLA2G2A; PLA2G2D; PLA2G3; PLPP2; PTDSS1; CHAT; LPIN3; CHKB	AGPAT3; CHAT; CHKA; ETNK2; GNPAT; GPD1L; LYPLA1; LYPLA2; PEMT; PLA2G4E; PTDSS1
KEGG	hsa00020	Citrate cycle (TCA cycle)	0.000999001	0.000999001	0.000999001	0.000999001	0.000999001	0.000999001	0.000999001	https://www.kegg.jp/kegg-bin/show_pathway?hsa00020/47+48+1431+1738+1743+3418+3419+4190+4967+5160+6391+8801+C05381+C00024+C00158+C00026+C00417+C00068+C05125	25	12	34	0.35	CHEBI:978; CHEBI:1463; CHEBI:1463; CHEBI:9532; CHEBI:9532; CHEBI:9532; CHEBI:9532; CHEBI:9532; CHEBI:9532; CHEBI:9532; CHEBI:9532; CHEBI:9532; CHEBI:9532; CHEBI:9532; CHEBI:15351; CHEBI:15351; CHEBI:15351; CHEBI:18021; CHEBI:18021; CHEBI:30769; CHEBI:30769; CHEBI:30769; CHEBI:30915; CHEBI:30915; CHEBI:32805	2-(1-hydroxyethyl)thiamine diphosphate; 3-carboxy-1-hydroxypropylthiamine diphosphate; 3-carboxy-1-hydroxypropylthiamine diphosphate; thiamine(1+) diphosphate; thiamine(1+) diphosphate; thiamine(1+) diphosphate; thiamine(1+) diphosphate; thiamine(1+) diphosphate; thiamine(1+) diphosphate; thiamine(1+) diphosphate; thiamine(1+) diphosphate; thiamine(1+) diphosphate; thiamine(1+) diphosphate; thiam…	PDHA1; PDHA2; PDHB; OGDH; OGDHL; PCK1; PCK2; ACO1; ACO2; ACLY; CS; DLD; IDH1; IDH3A; IDH3G; MDH2; SDHB; SUCLG1; SUCLG2; DLST	ACLY; ACO1; CS; DLD; DLST; IDH2; IDH3A; MDH1; OGDH; PDHA1; SDHC; SUCLG2
KEGG	hsa00280	Valine, leucine and isoleucine degradation	0.000999001	0.000999001	0.000999001	0.000999001	0.000999001	0.000999001	0.000999001	https://www.kegg.jp/kegg-bin/show_pathway?hsa00280/18+30+34+35+36+38+219+4329+549+586+593+1738+1962+3030+11112+3158+3028+259307+56922+C00332+C00024+C03231+C06000+C02170+C15974+C00068	23	19	67	0.28	CHEBI:9532; CHEBI:9532; CHEBI:9532; CHEBI:9532; CHEBI:9532; CHEBI:9532; CHEBI:9532; CHEBI:9532; CHEBI:9532; CHEBI:9532; CHEBI:9532; CHEBI:15345; CHEBI:15345; CHEBI:15345; CHEBI:15345; CHEBI:15351; CHEBI:15351; CHEBI:15351; CHEBI:15488; CHEBI:28259; CHEBI:28259; CHEBI:30860; CHEBI:80220	thiamine(1+) diphosphate; thiamine(1+) diphosphate; thiamine(1+) diphosphate; thiamine(1+) diphosphate; thiamine(1+) diphosphate; thiamine(1+) diphosphate; thiamine(1+) diphosphate; thiamine(1+) diphosphate; thiamine(1+) diphosphate; thiamine(1+) diphosphate; thiamine(1+) diphosphate; acetoacetyl-CoA; acetoacetyl-CoA; acetoacetyl-CoA; acetoacetyl-CoA; acetyl-CoA; acetyl-CoA; acetyl-CoA; trans-3-m…	AUH; EHHADH; MCCC1; MCCC2; AACS; ABAT; ACAA1; ACAA2; ACADM; ACADSB; ACADS; ACAT1; ACAT2; AGXT2; ALDH1B1; ALDH2; ALDH3A2; ALDH6A1; ALDH7A1; ALDH9A1; BCAT1; BCAT2; BCKDHB; DLD; ECHS1; HADHA; HADHB; HADH; HMGCS1; HSD17B10; IL4I1; HIBADH	ABAT; ACAA1; ACADM; ACADS; ACADSB; ACAT1; ALDH1B1; ALDH6A1; AUH; BCAT1; BCKDHA; DLD; EHHADH; HADHA; HIBADH; HMGCS2; HSD17B10; IL4I1; MCCC1
KEGG	hsa00900	Terpenoid backbone biosynthesis	0.000999001	0.000999001	0.000999001	0.000999001	0.000999001	0.000999001	0.000999001	https://www.kegg.jp/kegg-bin/show_pathway?hsa00900/38+2224+9453+3158+4597+57107+C00332+C00024+C00235;C17627+C00341	16	6	24	0.25	CHEBI:15345; CHEBI:15345; CHEBI:15345; CHEBI:15345; CHEBI:15351; CHEBI:15351; CHEBI:15351; CHEBI:16619; CHEBI:17211; CHEBI:17211; CHEBI:17407; CHEBI:17407; CHEBI:17528; CHEBI:18144; CHEBI:27845; CHEBI:61011	acetoacetyl-CoA; acetoacetyl-CoA; acetoacetyl-CoA; acetoacetyl-CoA; acetyl-CoA; acetyl-CoA; acetyl-CoA; (2-trans,6-trans)-farnesol; geranyl diphosphate; geranyl diphosphate; 2-trans,6-trans-farnesyl diphosphate; 2-trans,6-trans-farnesyl diphosphate; all-trans-hexaprenyl diphosphate; all-trans-nonaprenyl diphosphate; ditrans,polycis-polyprenyl diphosphate; all-trans-decaprenyl diphosphate	ACAT1; ACAT2; GGPS1; HMGCS1; MVD; PCYOX1; PDSS2; FNTA	ACAT1; FDPS; GGPS1; HMGCS2; MVD; PDSS2
KEGG	hsa00350	Tyrosine metabolism	0.000999001	0.000999001	0.000999001	0.000999001	0.000999001	0.000999001	0.000999001	https://www.kegg.jp/kegg-bin/show_pathway?hsa00350/125+8639+1621+2805+3242+259307+4128+4282+6898+7173+7299+C01060+C01179+C00082+C03758+C01829+C05579+C02515+C06199	41	12	68	0.18	CHEBI:1582; CHEBI:1582; CHEBI:1582; CHEBI:1582; CHEBI:5764; CHEBI:5764; CHEBI:15768; CHEBI:15768; CHEBI:15768; CHEBI:15768; CHEBI:15999; CHEBI:17895; CHEBI:17895; CHEBI:17895; CHEBI:17895; CHEBI:17895; CHEBI:17895; CHEBI:17895; CHEBI:17895; CHEBI:17895; CHEBI:17895; CHEBI:17895; CHEBI:17895; CHEBI:17895; CHEBI:17895; CHEBI:18101; CHEBI:18101; CHEBI:18101; CHEBI:18101; CHEBI:18101; CHEBI:18243; CH…	3-methoxytyramine; 3-methoxytyramine; 3-methoxytyramine; 3-methoxytyramine; hordenine; hordenine; 3,5-diiodo-L-tyrosine; 3,5-diiodo-L-tyrosine; 3,5-diiodo-L-tyrosine; 3,5-diiodo-L-tyrosine; 4-hydroxyphenylpyruvic acid; L-tyrosine; L-tyrosine; L-tyrosine; L-tyrosine; L-tyrosine; L-tyrosine; L-tyrosine; L-tyrosine; L-tyrosine; L-tyrosine; L-tyrosine; L-tyrosine; L-tyrosine; L-tyrosine; 4-hydroxyphe…	TPO; ADH1A; ADH1C; ADH4; ADH5; ADH7; ALDH3A1; ALDH3B2; AOC2; GOT2; HPD; IL4I1; LRTOMT; MAOB; METTL6; MIF; TAT; TYR; DBH	ADH1B; AOC3; DBH; GOT1; HPD; IL4I1; MAOA; MIF; TAT; TPO; TYR; WBSCR22
KEGG	hsa00480	Glutathione metabolism	0.000999001	0.000999001	0.000999001	0.000999001	0.000999001	0.000999001	0.000999001	https://www.kegg.jp/kegg-bin/show_pathway?hsa00480/2539+2687+2937+221357+3417+5226+6240+6611+C00037+C00025+C00004+C00134+C02090+C00127+C00006+C03170	51	8	47	0.17	CHEBI:15351; CHEBI:15351; CHEBI:15351; CHEBI:15428; CHEBI:15428; CHEBI:15428; CHEBI:15428; CHEBI:15428; CHEBI:15428; CHEBI:15428; CHEBI:15428; CHEBI:15428; CHEBI:15428; CHEBI:15428; CHEBI:15428; CHEBI:15746; CHEBI:15746; CHEBI:16015; CHEBI:16015; CHEBI:16015; CHEBI:16015; CHEBI:16015; CHEBI:16015; CHEBI:16015; CHEBI:16015; CHEBI:16015; CHEBI:16474; CHEBI:16474; CHEBI:16474; CHEBI:16474; CHEBI:168…	acetyl-CoA; acetyl-CoA; acetyl-CoA; glycine; glycine; glycine; glycine; glycine; glycine; glycine; glycine; glycine; glycine; glycine; glycine; spermine; spermine; L-glutamic acid; L-glutamic acid; L-glutamic acid; L-glutamic acid; L-glutamic acid; L-glutamic acid; L-glutamic acid; L-glutamic acid; L-glutamic acid; NADPH; NADPH; NADPH; NADPH; glutathione; glutathione; glutathione; glutathione; gl…	SMS; GGT1; GSS; GSTA1; GSTA2; GSTA3; GSTA4; GSTA5; GSTM1; GSTM3; GSTO1; GSTO2; GSTP1; IDH1; PGD; PRDX6; RRM1; RRM2B; RRM2; TXNDC12; CHAC1; G6PD	G6PD; GGT5; GSS; GSTA5; IDH1; PGD; RRM1; SMS
KEGG	hsa00360	Phenylalanine metabolism	0.000999001	0.000999001	0.000999001	0.000999001	0.000999001	0.000999001	0.000999001	https://www.kegg.jp/kegg-bin/show_pathway?hsa00360/314+2805+3242+259307+4129+4282+5053+9588+6898+C00079+C00082	45	9	20	0.45	CHEBI:15351; CHEBI:15351; CHEBI:15351; CHEBI:17295; CHEBI:17295; CHEBI:17295; CHEBI:17295; CHEBI:17295; CHEBI:17295; CHEBI:17295; CHEBI:17295; CHEBI:17295; CHEBI:17295; CHEBI:17295; CHEBI:17295; CHEBI:17295; CHEBI:17295; CHEBI:17295; CHEBI:17295; CHEBI:17895; CHEBI:17895; CHEBI:17895; CHEBI:17895; CHEBI:17895; CHEBI:17895; CHEBI:17895; CHEBI:17895; CHEBI:17895; CHEBI:17895; CHEBI:17895; CHEBI:178…	acetyl-CoA; acetyl-CoA; acetyl-CoA; L-phenylalanine; L-phenylalanine; L-phenylalanine; L-phenylalanine; L-phenylalanine; L-phenylalanine; L-phenylalanine; L-phenylalanine; L-phenylalanine; L-phenylalanine; L-phenylalanine; L-phenylalanine; L-phenylalanine; L-phenylalanine; L-phenylalanine; L-phenylalanine; L-tyrosine; L-tyrosine; L-tyrosine; L-tyrosine; L-tyrosine; L-tyrosine; L-tyrosine; L-tyros…	PAH; ALDH3A1; ALDH3B2; AOC2; GOT2; HPD; IL4I1; MAOB; MIF; PRDX6; TAT	AOC2; GOT1; HPD; IL4I1; MAOB; MIF; PAH; PRDX6; TAT
KEGG	hsa00330	Arginine and proline metabolism	0.000999001	0.000999001	0.000999001	0.000999001	0.000999001	0.000999001	0.000999001	https://www.kegg.jp/kegg-bin/show_pathway?hsa00330/95+5832+224+262+384+1159+1610+27165+2805+4129+162417+4842+5625+112483+6611+C01137+C00025+C00327+C00062+C00334+C00300+C00049+C00134+C02305+C00624+C03287+C00064	54	15	79	0.19	CHEBI:371; CHEBI:15625; CHEBI:15625; CHEBI:15625; CHEBI:15746; CHEBI:15746; CHEBI:15805; CHEBI:15805; CHEBI:15887; CHEBI:15887; CHEBI:16015; CHEBI:16015; CHEBI:16015; CHEBI:16015; CHEBI:16015; CHEBI:16015; CHEBI:16015; CHEBI:16015; CHEBI:16015; CHEBI:16467; CHEBI:16467; CHEBI:16467; CHEBI:16467; CHEBI:16467; CHEBI:16467; CHEBI:16737; CHEBI:16737; CHEBI:16737; CHEBI:16737; CHEBI:16865; CHEBI:16865…	(S)-1-pyrroline-5-carboxylic acid; S-adenosylmethioninamine; S-adenosylmethioninamine; S-adenosylmethioninamine; spermine; spermine; D-octopine; D-octopine; 5-aminopentanoic acid; 5-aminopentanoic acid; L-glutamic acid; L-glutamic acid; L-glutamic acid; L-glutamic acid; L-glutamic acid; L-glutamic acid; L-glutamic acid; L-glutamic acid; L-glutamic acid; L-arginine; L-arginine; L-arginine; L-argin…	ALDH18A1; AOC1; NAGS; SMS; CKB; CKM; CKMT1B; CKMT2; CKMT1A; CNDP1; GLS; GLS2; AMD1; ACY1; ALDH1B1; ALDH2; ALDH3A2; ALDH7A1; ALDH9A1; CNDP2; DAO; GLUD1; GOT2; MAOB; NOS1; NOS2; NOS3; PRODH; ARG2; SAT1	ACY1; ALDH18A1; ALDH3A2; AMD1; ARG2; CKMT1B; DAO; GLS2; GOT1; MAOB; NAGS; NOS1; PRODH; SAT2; SMS
KEGG	hsa00230	Purine metabolism	0.000999001	0.000999001	0.000999001	0.000999001	0.000999001	0.000999001	0.000999001	https://www.kegg.jp/kegg-bin/show_pathway?hsa00230/109+158+203+270+124583+1633+5167+377841+2272+2618+51292+3251+3615+4832+30833+318+10606+5136+5149+5198+4860+87178+5422+5433+5471+221823+6240+C03373+C00655+C01261+C03794+C00081+C00620+C00942+C00147+C00387+C00330+C00144+C01260+C00575+C00035+C00360+C00366+C00104+C00064+C01762+C04376+C04823+C04677+C06196+C00361	123	28	109	0.26	CHEBI:15422; CHEBI:15422; CHEBI:15428; CHEBI:15428; CHEBI:15428; CHEBI:15428; CHEBI:15428; CHEBI:15428; CHEBI:15428; CHEBI:15428; CHEBI:15428; CHEBI:15428; CHEBI:15428; CHEBI:15428; CHEBI:15652; CHEBI:15652; CHEBI:15883; CHEBI:15883; CHEBI:15919; CHEBI:15919; CHEBI:16039; CHEBI:16039; CHEBI:16039; CHEBI:16039; CHEBI:16189; CHEBI:16189; CHEBI:16284; CHEBI:16284; CHEBI:16284; CHEBI:16284; CHEBI:163…	ATP; ATP; glycine; glycine; glycine; glycine; glycine; glycine; glycine; glycine; glycine; glycine; glycine; glycine; 5'-xanthylic acid; 5'-xanthylic acid; P(1),P(4)-bis(5'-guanosyl) tetraphosphate; P(1),P(4)-bis(5'-guanosyl) tetraphosphate; N(6)-(1,2-dicarboxyethyl)-AMP; N(6)-(1,2-dicarboxyethyl)-AMP; ITP; ITP; ITP; ITP; sulfate; sulfate; dATP; dATP; dATP; dATP; alpha-D-ribose 1-phosphate; carbo…	IMPDH1; IMPDH2; GMPR; GMPR2; GART; PNP; PKLR; PKM; DCK; NT5E; NT5C2; NT5C; NT5C3A; NT5M; NT5C1A; NT5C1B; NUDT2; FHIT; ENTPD1; ENTPD3; ENTPD8; ENPP1; ENPP3; PAICS; ADSL; ADSS2; ADSS1; GMPS; PFAS; ADCY10; ADCY4; ADPRM; AK1; AK2; AK3; AK4; AK7; AK8; AK9; AMPD3; ENTPD6; HPRT1; NME1; NME2; NME3; NME4; NME5; NME6; NME7; NTPCR; NUDT16; PDE10A; PDE11A; PDE5A; PNPT1; POLD2; PPAT; PRPS1L1; RRM1; RRM2B; RRM…	ADCY3; ADSL; AK1; AMPD1; CANT1; DCK; ENPP1; ENTPD8; FHIT; GART; GMPR2; HPRT1; IMPDH2; NME3; NT5C; NUDT2; PAICS; PDE1A; PDE6H; PFAS; PKM2; PNP; PNPT1; POLA1; POLR2D; PPAT; PRPS1L1; RRM1
KEGG	hsa00590	Arachidonic acid metabolism	0.000999001	0.000999001	0.000999001	0.000999001	0.000999001	0.000999001	0.000999001	https://www.kegg.jp/kegg-bin/show_pathway?hsa00590/8644+239+240+1557+1571+1573+284541+8529+2686+30814+5730+5743+C02166+C05951+C14782+C14774	25	12	59	0.2	CHEBI:15650; CHEBI:15843; CHEBI:15843; CHEBI:15843; CHEBI:16978; CHEBI:16978; CHEBI:16978; CHEBI:16978; CHEBI:16978; CHEBI:16978; CHEBI:27485; CHEBI:27485; CHEBI:27491; CHEBI:28666; CHEBI:28666; CHEBI:28667; CHEBI:28728; CHEBI:28728; CHEBI:34128; CHEBI:34128; CHEBI:34128; CHEBI:34229; CHEBI:34230; CHEBI:63969; CHEBI:63969	leukotriene E4; arachidonic acid; arachidonic acid; arachidonic acid; leukotriene C4; leukotriene C4; leukotriene C4; leukotriene C4; leukotriene C4; leukotriene C4; prostaglandin J2; prostaglandin J2; leukotriene F4; leukotriene D4; leukotriene D4; 11-dehydro-thromboxane B2; thromboxane B2; thromboxane B2; 11,12,15-THETA; 11,12,15-THETA; 11,12,15-THETA; 2,3-dinor-8-epi-prostaglandin F1alpha; 2,3…	PLB1; AKR1C3; ALOX12; ALOX5; CYP2B6; CYP2C19; CYP2C8; CYP2C9; CYP2E1; CYP2J2; CYP4A11; CYP4F2; CYP4F8; GGT1; PLA2G12B; PLA2G1B; PLA2G2A; PLA2G2D; PLA2G3; PTGR1; PTGS2; PTGDS	AKR1C3; ALOX12; ALOX5; CYP2C19; CYP2E1; CYP2J2; CYP4A22; CYP4F2; GGT7; PLA2G2E; PTGDS; PTGS2
KEGG	hsa00410	beta-Alanine metabolism	0.000999001	0.000999001	0.000999001	0.000999001	0.000999001	0.000999001	0.000999001	https://www.kegg.jp/kegg-bin/show_pathway?hsa00410/18+34+501+8639+84735+1892+6611+51733+C00024+C00099+C00049+C05665	54	8	32	0.25	CHEBI:15351; CHEBI:15351; CHEBI:15351; CHEBI:15746; CHEBI:15746; CHEBI:15971; CHEBI:15971; CHEBI:15971; CHEBI:15971; CHEBI:15971; CHEBI:15971; CHEBI:15971; CHEBI:15971; CHEBI:15971; CHEBI:15971; CHEBI:15971; CHEBI:15971; CHEBI:15971; CHEBI:15971; CHEBI:16675; CHEBI:16675; CHEBI:16675; CHEBI:16675; CHEBI:16865; CHEBI:16865; CHEBI:16865; CHEBI:16865; CHEBI:16958; CHEBI:16958; CHEBI:16958; CHEBI:169…	acetyl-CoA; acetyl-CoA; acetyl-CoA; spermine; spermine; L-histidine; L-histidine; L-histidine; L-histidine; L-histidine; L-histidine; L-histidine; L-histidine; L-histidine; L-histidine; L-histidine; L-histidine; L-histidine; L-histidine; quinolinic acid; quinolinic acid; quinolinic acid; quinolinic acid; gamma-aminobutyric acid; gamma-aminobutyric acid; gamma-aminobutyric acid; gamma-aminobutyric…	SMS; CNDP1; EHHADH; ABAT; ACADM; ACADS; ACOX1; ACOX3; ALDH1B1; ALDH2; ALDH3A1; ALDH3A2; ALDH3B2; ALDH6A1; ALDH7A1; ALDH9A1; AOC2; CNDP2; ECHS1; GADL1; HADHA; UPB1	ABAT; ACADM; ALDH7A1; AOC3; CNDP1; ECHS1; SMS; UPB1
KEGG	hsa00270	Cysteine and methionine metabolism	0.000999001	0.000999001	0.000999001	0.000999001	0.000999001	0.000999001	0.000999001	https://www.kegg.jp/kegg-bin/show_pathway?hsa00270/262+875+1789+2805+259307+160287+27430+10993+6611+6898+C08276+C01137+C00021+C05528+C00065+C02218+C02291+C15650+C05529	53	10	53	0.19	CHEBI:1438; CHEBI:1438; CHEBI:15625; CHEBI:15625; CHEBI:15625; CHEBI:16189; CHEBI:16189; CHEBI:16552; CHEBI:16856; CHEBI:16856; CHEBI:16856; CHEBI:16856; CHEBI:16856; CHEBI:16856; CHEBI:16856; CHEBI:16856; CHEBI:16856; CHEBI:16894; CHEBI:17053; CHEBI:17053; CHEBI:17053; CHEBI:17053; CHEBI:17053; CHEBI:17053; CHEBI:17053; CHEBI:17053; CHEBI:17053; CHEBI:17053; CHEBI:17053; CHEBI:17053; CHEBI:17053…	3-(methylthio)propionic acid; 3-(methylthio)propionic acid; S-adenosylmethioninamine; S-adenosylmethioninamine; S-adenosylmethioninamine; sulfate; sulfate; N-formyl-L-methionine; glutathione; glutathione; glutathione; glutathione; glutathione; glutathione; glutathione; glutathione; glutathione; 3-sulfopyruvic acid; L-aspartic acid; L-aspartic acid; L-aspartic acid; L-aspartic acid; L-aspartic aci…	SMS; AMD1; SDS; AGXT2; BCAT1; BCAT2; CBS; DNMT3A; DNMT3B; GNMT; GOT2; GSS; IL4I1; LDHB; MAT1A; MAT2B; MDH2; TAT	AMD1; CBS; DNMT3B; GOT1; IL4I1; LDHAL6A; MAT2B; SDS; SMS; TAT
KEGG	hsa00520	Amino sugar and nucleotide sugar metabolism	0.000999001	0.000999001	0.000999001	0.000999001	0.000999001	0.000999001	0.000999001	https://www.kegg.jp/kegg-bin/show_pathway?hsa00520/51005+55907+51706+2592+29926+10020+132789+3073+80201+55577+140838+54187+80896+5973+7360+C00357+C00085+C00043+C00128+C00325+C00270+C00167+C00446+C03691+C00092+C00140	27	15	73	0.21	CHEBI:15784; CHEBI:15784; CHEBI:15946; CHEBI:16264; CHEBI:16264; CHEBI:17200; CHEBI:17200; CHEBI:17200; CHEBI:17200; CHEBI:17200; CHEBI:17200; CHEBI:17200; CHEBI:17200; CHEBI:17200; CHEBI:17200; CHEBI:17973; CHEBI:17973; CHEBI:18307; CHEBI:28681; CHEBI:28681; CHEBI:28681; CHEBI:47952; CHEBI:63153; CHEBI:67168; CHEBI:68507; CHEBI:70765; CHEBI:506227	N-acetyl-D-glucosamine 6-phosphate; N-acetyl-D-glucosamine 6-phosphate; keto-D-fructose 6-phosphate; UDP-N-acetyl-alpha-D-glucosamine; UDP-N-acetyl-alpha-D-glucosamine; UDP-alpha-D-glucuronic acid; UDP-alpha-D-glucuronic acid; UDP-alpha-D-glucuronic acid; UDP-alpha-D-glucuronic acid; UDP-alpha-D-glucuronic acid; UDP-alpha-D-glucuronic acid; UDP-alpha-D-glucuronic acid; UDP-alpha-D-glucuronic acid…	NANS; NAGK; GALT; CMAS; NPL; RENBP; AMDHD2; CYB5R1; CYB5R3; GMPPB; GNE; GNPDA1; GNPDA2; HEXA; HK1; HK3; NANP; UGP2	AMDHD2; CMAS; CYB5R1; GALT; GMPPA; GNE; GNPDA2; HEXA; HKDC1; NAGK; NANP; NANS; NPL; RENBP; UGP2
KEGG	hsa00260	Glycine, serine and threonine metabolism	0.000999001	0.000999001	0.000999001	0.000999001	0.000999001	0.000999001	0.000999001	https://www.kegg.jp/kegg-bin/show_pathway?hsa00260/212+314+875+1610+1738+29958+23464+27232+4128+10993+6472+C00037+C00011+C00048+C00300+C00065+C02291+C00430	69	11	57	0.19	CHEBI:15428; CHEBI:15428; CHEBI:15428; CHEBI:15428; CHEBI:15428; CHEBI:15428; CHEBI:15428; CHEBI:15428; CHEBI:15428; CHEBI:15428; CHEBI:15428; CHEBI:15428; CHEBI:15635; CHEBI:16526; CHEBI:16526; CHEBI:16526; CHEBI:16526; CHEBI:16659; CHEBI:16659; CHEBI:16891; CHEBI:16891; CHEBI:16919; CHEBI:16919; CHEBI:16919; CHEBI:16919; CHEBI:17053; CHEBI:17053; CHEBI:17053; CHEBI:17053; CHEBI:17053; CHEBI:170…	glycine; glycine; glycine; glycine; glycine; glycine; glycine; glycine; glycine; glycine; glycine; glycine; (6S)-5,6,7,8-tetrahydrofolic acid; carbon dioxide; carbon dioxide; carbon dioxide; carbon dioxide; D-glycerate; D-glycerate; glyoxylic acid; glyoxylic acid; creatine; creatine; creatine; creatine; L-aspartic acid; L-aspartic acid; L-aspartic acid; L-aspartic acid; L-aspartic acid; L-asparti…	ALAS1; ALAS2; SDS; AGXT2; ALDH7A1; AOC2; CBS; DAO; DLD; DMGDH; GCAT; GCSH; GNMT; MAOB; PGAM2; SHMT1	ALAS2; AOC2; CBS; DAO; DLD; DMGDH; GCAT; GNMT; MAOA; SDS; SHMT2
KEGG	hsa00140	Steroid hormone biosynthesis	0.000999001	0.000999001	0.000999001	0.000999001	0.000999001	0.000999001	0.000999001	https://www.kegg.jp/kegg-bin/show_pathway?hsa00140/1645+1109+1585+1543+1589+1577+3291+3293+8630+3283+6716+412+6783+54576+C05298+C00523+C01124+C01953+C00468+C02538+C11135+C11133+C18044+C05503+C11132+C05504+C18038	41	14	97	0.14	CHEBI:766; CHEBI:766; CHEBI:776; CHEBI:776; CHEBI:776; CHEBI:776; CHEBI:799; CHEBI:1156; CHEBI:3898; CHEBI:3899; CHEBI:4866; CHEBI:16032; CHEBI:16032; CHEBI:16032; CHEBI:16032; CHEBI:16032; CHEBI:16485; CHEBI:16485; CHEBI:16581; CHEBI:16581; CHEBI:17263; CHEBI:17263; CHEBI:17474; CHEBI:17474; CHEBI:17474; CHEBI:18084; CHEBI:28832; CHEBI:28832; CHEBI:28919; CHEBI:28919; CHEBI:34461; CHEBI:34461; C…	estriol 16-O-(beta-D-glucuronide); estriol 16-O-(beta-D-glucuronide); 16alpha-hydroxyestrone; 16alpha-hydroxyestrone; 16alpha-hydroxyestrone; 16alpha-hydroxyestrone; 3,17-dioxoandrost-4-en-19-al; 2-hydroxyestrone; Cortol; Cortolone; 17beta-estradiol 3-sulfate; androsterone; androsterone; androsterone; androsterone; androsterone; 18-hydroxycorticosterone; 18-hydroxycorticosterone; pregnenolone; pr…	CYP11B2; UGT2B4; UGT2B7; UGT2B10; UGT2B15; UGT2B17; UGT2B11; UGT2A1; UGT2B28; UGT1A10; UGT1A8; UGT1A7; UGT1A6; UGT1A5; UGT1A9; UGT1A4; UGT1A1; UGT1A3; UGT2A3; UGT2A2; SULT1E1; AKR1C1; AKR1C2; AKR1C3; AKR1C4; CYP1A1; CYP1A2; CYP1B1; CYP2E1; CYP3A43; CYP3A4; HSD11B1; HSD17B3; HSD17B6; HSD3B1; HSD3B2; LRTOMT; SRD5A1; STS; CYP21A2; DHRS11	AKR1C1; AKR1C4; CYP11B2; CYP1A1; CYP21A2; CYP3A5; HSD11B2; HSD17B3; HSD17B6; HSD3B1; SRD5A2; STS; SULT1E1; UGT1A8
KEGG	hsa00770	Pantothenate and CoA biosynthesis	0.000999001	0.000999001	0.000999001	0.000999001	0.000999001	0.000999001	0.000999001	https://www.kegg.jp/kegg-bin/show_pathway?hsa00770/587+80347+5169+55229+60490+51733+C00882+C04352+C00831+C00099	38	6	23	0.26	CHEBI:4222; CHEBI:15468; CHEBI:15468; CHEBI:15468; CHEBI:15468; CHEBI:15468; CHEBI:15468; CHEBI:15746; CHEBI:15746; CHEBI:15769; CHEBI:15769; CHEBI:16753; CHEBI:16753; CHEBI:16958; CHEBI:16958; CHEBI:16958; CHEBI:16958; CHEBI:16958; CHEBI:16958; CHEBI:16958; CHEBI:16958; CHEBI:17053; CHEBI:17053; CHEBI:17053; CHEBI:17053; CHEBI:17053; CHEBI:17053; CHEBI:17053; CHEBI:17053; CHEBI:17053; CHEBI:1705…	D-pantetheine 4'-phosphate; 3'-dephospho-CoA; 3'-dephospho-CoA; 3'-dephospho-CoA; 3'-dephospho-CoA; 3'-dephospho-CoA; 3'-dephospho-CoA; spermine; spermine; N-[(R)-4-phosphopantothenoyl]-L-cysteine; N-[(R)-4-phosphopantothenoyl]-L-cysteine; pantetheine; pantetheine; beta-alanine; beta-alanine; beta-alanine; beta-alanine; beta-alanine; beta-alanine; beta-alanine; beta-alanine; L-aspartic acid; L-as…	COASY; PANK1; PANK4; PANK3; PANK2; ENPP1; ENPP3; PPCDC; ALDH1B1; ALDH2; ALDH3A2; BCAT1; BCAT2; GADL1; UPB1	BCAT2; COASY; ENPP3; PANK4; PPCDC; UPB1
KEGG	hsa00760	Nicotinate and nicotinamide metabolism	0.000999001	0.000999001	0.000999001	0.000999001	0.000999001	0.000999001	0.000999001	https://www.kegg.jp/kegg-bin/show_pathway?hsa00760/5167+65220+55191+64802+4837+56953+83594+4860+23475+C01185+C00003+C03150+C03722+C00153+C00006+C00857+C05841	79	9	27	0.33	CHEBI:7563; CHEBI:15763; CHEBI:15763; CHEBI:15846; CHEBI:15846; CHEBI:15927; CHEBI:15927; CHEBI:15927; CHEBI:15940; CHEBI:15940; CHEBI:15940; CHEBI:15940; CHEBI:15940; CHEBI:15940; CHEBI:15940; CHEBI:15940; CHEBI:15940; CHEBI:15940; CHEBI:15940; CHEBI:15940; CHEBI:15940; CHEBI:15940; CHEBI:15940; CHEBI:15940; CHEBI:15940; CHEBI:15940; CHEBI:15940; CHEBI:15940; CHEBI:15940; CHEBI:15940; CHEBI:1610…	N-nicotinoylglycine; nicotinic acid D-ribonucleotide; nicotinic acid D-ribonucleotide; NAD(+); NAD(+); N-ribosylnicotinamide; N-ribosylnicotinamide; N-ribosylnicotinamide; nicotinic acid; nicotinic acid; nicotinic acid; nicotinic acid; nicotinic acid; nicotinic acid; nicotinic acid; nicotinic acid; nicotinic acid; nicotinic acid; nicotinic acid; nicotinic acid; nicotinic acid; nicotinic acid; nic…	PNP; QPRT; NMNAT2; NMNAT1; NMNAT3; NT5E; NT5C2; NT5C; NT5C3A; NT5M; NT5C1A; NT5C1B; NUDT12; ENPP1; ENPP3; NADSYN1; NADK; NMRK1; NNMT; SIRT3; SIRT4; SIRT5; SIRT6	ENPP1; NADK; NADSYN1; NMNAT1; NNMT; NT5M; NUDT12; PNP; QPRT
KEGG	hsa00062	Fatty acid elongation	0.000999001	0.000999001	0.000999001	0.000999001	0.000999001	0.000999001	0.000999001	https://www.kegg.jp/kegg-bin/show_pathway?hsa00062/3033+3030+3032+51102+C05275+C00024+C01832+C01944+C00249+C05270+C05262+C05273+C05263+C05274+C05266+C05261	42	4	32	0.12	CHEBI:10723; CHEBI:10723; CHEBI:15351; CHEBI:15351; CHEBI:15351; CHEBI:15471; CHEBI:15471; CHEBI:15517; CHEBI:15517; CHEBI:15521; CHEBI:15521; CHEBI:15521; CHEBI:15533; CHEBI:15533; CHEBI:15756; CHEBI:15756; CHEBI:15756; CHEBI:15756; CHEBI:15756; CHEBI:15756; CHEBI:27540; CHEBI:27540; CHEBI:27540; CHEBI:27668; CHEBI:27668; CHEBI:27668; CHEBI:27668; CHEBI:27721; CHEBI:27721; CHEBI:27868; CHEBI:278…	trans-dec-2-enoyl-CoA; trans-dec-2-enoyl-CoA; acetyl-CoA; acetyl-CoA; acetyl-CoA; trans-dodec-2-enoyl-CoA; trans-dodec-2-enoyl-CoA; butyryl-CoA; butyryl-CoA; lauroyl-CoA; lauroyl-CoA; lauroyl-CoA; octanoyl-CoA; octanoyl-CoA; hexadecanoic acid; hexadecanoic acid; hexadecanoic acid; hexadecanoic acid; hexadecanoic acid; hexadecanoic acid; hexanoyl-CoA; hexanoyl-CoA; hexanoyl-CoA; (S)-3-hydroxylauro…	MECR; ACAA2; ACOT2; ECHS1; ELOVL5; HACD1; HACD2; HADHA; HADHB; HADH	HADH; HADHA; HADHB; MECR
KEGG	hsa00980	Metabolism of xenobiotics by cytochrome P450	0.000999001	0.000999001	0.000999001	0.000999001	0.000999001	0.000999001	0.000999001	https://www.kegg.jp/kegg-bin/show_pathway?hsa00980/124+8644+218+1545+1555+1571+2052+2947+7363+C11713+C03012+C06899+C14791+C14858+C14847+C14852+C14839+C14861+C14871+C14869	16	9	48	0.19	CHEBI:3179; CHEBI:10432; CHEBI:10432; CHEBI:17435; CHEBI:28142; CHEBI:30725; CHEBI:33995; CHEBI:34103; CHEBI:34214; CHEBI:34302; CHEBI:34324; CHEBI:34562; CHEBI:34589; CHEBI:34958; CHEBI:34962; CHEBI:35021	bromobenzene; 2-naphthol; 2-naphthol; naphthalene-1,2-diol; chloral hydrate; aflatoxin B1 exo-8,9-epoxide; (1R)-Hydroxy-(2R)-glutathionyl-1,2-dihydronaphthalene; 1-Nitro-7-hydroxy-8-glutathionyl-7,8-dihydronaphthalene; 2,2-Dichloroacetaldehyde; 2-S-Glutathionyl acetate; 3,4-Dihydro-3-hydroxy-4-S-glutathionyl bromobenzene; Benzo[a]pyrene-7,8-diol; Bromobenzene-3,4-oxide; S-(2,2-Dichloro-1-hydroxy)…	UGT2B4; UGT2B7; UGT2B10; UGT2B15; UGT2B17; UGT2B11; UGT2A1; UGT2B28; UGT1A10; UGT1A8; UGT1A7; UGT1A6; UGT1A5; UGT1A9; UGT1A4; UGT1A1; UGT1A3; UGT2A3; UGT2A2; ADH1A; ADH1C; ADH4; ADH5; ADH7; AKR1C1; AKR1C2; AKR1C3; AKR1C4; AKR7A2; ALDH3A1; ALDH3B2; CYP1A1; CYP1A2; CYP1B1; CYP2B6; CYP2C19; CYP2C8; CYP2C9; CYP2D6; CYP2E1; CYP3A43; CYP3A4; EPHX1; GSTA1; GSTA2; GSTA3; GSTA4; GSTA5; GSTM1; GSTM3; GSTO1…	ADH1A; AKR1C3; ALDH3A1; CYP1B1; CYP2B6; CYP2E1; EPHX1; GSTM3; UGT2B4
KEGG	hsa00071	Fatty acid degradation	0.000999001	0.000999001	0.000999001	0.000999001	0.000999001	0.000999001	0.000999001	https://www.kegg.jp/kegg-bin/show_pathway?hsa00071/30+33+34+35+36+37+39+51+81616+125+224+126129+10455+1962+2639+3030+C05275+C00332+C00024+C01832+C01944+C00249+C05270+C05262+C05273+C05263+C05280+C05274+C05266+C05261	52	16	55	0.29	CHEBI:10723; CHEBI:10723; CHEBI:15345; CHEBI:15345; CHEBI:15345; CHEBI:15345; CHEBI:15351; CHEBI:15351; CHEBI:15351; CHEBI:15471; CHEBI:15471; CHEBI:15517; CHEBI:15517; CHEBI:15521; CHEBI:15521; CHEBI:15521; CHEBI:15533; CHEBI:15533; CHEBI:15756; CHEBI:15756; CHEBI:15756; CHEBI:15756; CHEBI:15756; CHEBI:15756; CHEBI:17859; CHEBI:17859; CHEBI:17859; CHEBI:17859; CHEBI:27540; CHEBI:27540; CHEBI:275…	trans-dec-2-enoyl-CoA; trans-dec-2-enoyl-CoA; acetoacetyl-CoA; acetoacetyl-CoA; acetoacetyl-CoA; acetoacetyl-CoA; acetyl-CoA; acetyl-CoA; acetyl-CoA; trans-dodec-2-enoyl-CoA; trans-dodec-2-enoyl-CoA; butyryl-CoA; butyryl-CoA; lauroyl-CoA; lauroyl-CoA; lauroyl-CoA; octanoyl-CoA; octanoyl-CoA; hexadecanoic acid; hexadecanoic acid; hexadecanoic acid; hexadecanoic acid; hexadecanoic acid; hexadecanoi…	ECI1; EHHADH; ECI2; ACAA1; ACAA2; ACADL; ACADM; ACADSB; ACADS; ACADVL; ACAT1; ACAT2; ACOX1; ACOX3; ACSL1; ACSL3; ADH1A; ADH1C; ADH4; ADH5; ADH7; ALDH1B1; ALDH2; ALDH3A2; ALDH7A1; ALDH9A1; CPT1A; CPT1B; CPT1C; CYP4A11; ECHS1; GCDH; HADHA; HADHB; HADH	ACAA1; ACADL; ACADM; ACADS; ACADSB; ACADVL; ACAT2; ACOX1; ACSBG2; ADH1B; ALDH3A2; CPT1C; ECI2; EHHADH; GCDH; HADHA
KEGG	hsa00740	Riboflavin metabolism	0.000999001	0.000999001	0.000999001	0.000999001	0.000999001	0.000999001	0.000999001	https://www.kegg.jp/kegg-bin/show_pathway?hsa00740/5167+55312+7299+C00016+C00472;C15602+C00255+C00061	19	4	12	0.33	CHEBI:15934; CHEBI:15934; CHEBI:15934; CHEBI:16238; CHEBI:16238; CHEBI:16238; CHEBI:17015; CHEBI:17015; CHEBI:17015; CHEBI:17015; CHEBI:17015; CHEBI:17015; CHEBI:17015; CHEBI:17015; CHEBI:17015; CHEBI:17621; CHEBI:17621; CHEBI:17621; CHEBI:29114	5-amino-6-(D-ribitylamino)uracil; 5-amino-6-(D-ribitylamino)uracil; 5-amino-6-(D-ribitylamino)uracil; FAD; FAD; FAD; riboflavin; riboflavin; riboflavin; riboflavin; riboflavin; riboflavin; riboflavin; riboflavin; riboflavin; FMN; FMN; FMN; 2,5-diamino-4-hydroxy-6-(5-phosphoribosylamino)pyrimidine	BLVRB; RFK; ENPP1; ENPP3; ACP1; ACP4; ACP6; TYR	ACPT; ENPP1; RFK; TYR
KEGG	hsa00830	Retinol metabolism	0.000999001	0.000999001	0.000999001	0.000999001	0.000999001	0.000999001	0.000999001	https://www.kegg.jp/kegg-bin/show_pathway?hsa00830/127+216+1543+1544+1577+1579+51109+54659+C11061	3	8	34	0.24	CHEBI:28870; CHEBI:80658; CHEBI:80658	1-O-all-trans-retinoyl-beta-glucuronic acid; 5,6-epoxyretinoic acid; 5,6-epoxyretinoic acid	UGT2B4; UGT2B7; UGT2B10; UGT2B15; UGT2B17; UGT2B11; UGT2A1; UGT2B28; UGT1A10; UGT1A8; UGT1A7; UGT1A6; UGT1A5; UGT1A9; UGT1A4; UGT1A1; UGT1A3; UGT2A3; UGT2A2; ADH1A; ADH1C; ADH4; ADH5; ADH7; ALDH1A1; CYP1A1; CYP1A2; CYP2B6; CYP2C19; CYP2C8; CYP2C9; CYP3A43; CYP3A4; CYP4A11; HSD17B6; RDH5	ADH4; ALDH1A1; CYP1A1; CYP1A2; CYP3A5; CYP4A11; RDH11; UGT1A3
KEGG	hsa00860	Porphyrin metabolism	0.000999001	0.000999001	0.000999001	0.000999001	0.000999001	0.000999001	0.000999001	https://www.kegg.jp/kegg-bin/show_pathway?hsa00860/210+211+1371+3145+3162+54659+7389+C00037+C03263+C00025+C01024+C00486+C00500+C00931+C00430+C05791	46	7	44	0.16	CHEBI:4260; CHEBI:6320; CHEBI:15428; CHEBI:15428; CHEBI:15428; CHEBI:15428; CHEBI:15428; CHEBI:15428; CHEBI:15428; CHEBI:15428; CHEBI:15428; CHEBI:15428; CHEBI:15428; CHEBI:15428; CHEBI:15439; CHEBI:15439; CHEBI:16015; CHEBI:16015; CHEBI:16015; CHEBI:16015; CHEBI:16015; CHEBI:16015; CHEBI:16015; CHEBI:16015; CHEBI:16015; CHEBI:16430; CHEBI:16645; CHEBI:16645; CHEBI:16990; CHEBI:16990; CHEBI:17033…	D-Urobilinogen; (-)-stercobilinogen; glycine; glycine; glycine; glycine; glycine; glycine; glycine; glycine; glycine; glycine; glycine; glycine; coproporphyrinogen III; coproporphyrinogen III; L-glutamic acid; L-glutamic acid; L-glutamic acid; L-glutamic acid; L-glutamic acid; L-glutamic acid; L-glutamic acid; L-glutamic acid; L-glutamic acid; precorrin-4; preuroporphyrinogen; preuroporphyrinogen…	BLVRA; BLVRB; ALAS1; ALAS2; UGT2B4; UGT2B7; UGT2B10; UGT2B15; UGT2B17; UGT2B11; UGT2A1; UGT2B28; UGT1A10; UGT1A8; UGT1A7; UGT1A6; UGT1A5; UGT1A9; UGT1A4; UGT1A1; UGT1A3; UGT2A3; UGT2A2; HMBS; ALAD; CPOX; HMOX1; HMOX2; UROD	ALAD; ALAS1; CPOX; HMBS; HMOX1; UGT1A3; UROD
KEGG	hsa00380	Tryptophan metabolism	0.000999001	0.000999001	0.000999001	0.000999001	0.000999001	0.000999001	0.000999001	https://www.kegg.jp/kegg-bin/show_pathway?hsa00380/38+224+438+1544+1892+1962+2639+169355+259307+8564+4129+4967+C00332+C00024+C00322+C00632+C00954+C00637+C05643+C05645+C05635+C00780	31	12	67	0.18	CHEBI:2198; CHEBI:15345; CHEBI:15345; CHEBI:15345; CHEBI:15345; CHEBI:15351; CHEBI:15351; CHEBI:15351; CHEBI:15753; CHEBI:15753; CHEBI:15753; CHEBI:15793; CHEBI:15793; CHEBI:16411; CHEBI:16411; CHEBI:16675; CHEBI:16675; CHEBI:16675; CHEBI:16675; CHEBI:18086; CHEBI:18086; CHEBI:18086; CHEBI:27593; CHEBI:27593; CHEBI:27823; CHEBI:27823; CHEBI:28747; CHEBI:28790; CHEBI:28790; CHEBI:28790; CHEBI:80546	6-hydroxymelatonin; acetoacetyl-CoA; acetoacetyl-CoA; acetoacetyl-CoA; acetoacetyl-CoA; acetyl-CoA; acetyl-CoA; acetyl-CoA; 2-oxoadipic acid; 2-oxoadipic acid; 2-oxoadipic acid; 3-hydroxyanthranilic acid; 3-hydroxyanthranilic acid; indole-3-acetic acid; indole-3-acetic acid; quinolinic acid; quinolinic acid; quinolinic acid; quinolinic acid; indol-3-ylacetaldehyde; indol-3-ylacetaldehyde; indol-3…	OGDH; OGDHL; AOC1; EHHADH; ACAT1; ACAT2; ALDH1B1; ALDH2; ALDH3A2; ALDH7A1; ALDH9A1; ASMT; CYP1A1; CYP1A2; CYP1B1; DLD; ECHS1; GCDH; HADHA; HADH; IL4I1; KMO; MAOB; DLST; IDO1; DHTKD1	ACAT1; ALDH3A2; ASMT; CYP1A2; ECHS1; EHHADH; GCDH; IDO2; IL4I1; KMO; MAOB; OGDH
KEGG	hsa00620	Pyruvate metabolism	0.000999001	0.000999001	0.000999001	0.000999001	0.000999001	0.000999001	0.000999001	https://www.kegg.jp/kegg-bin/show_pathway?hsa00620/31+38+134526+84532+1738+2739+84264+92483+4190+4199+4200+5162+C00332+C00227+C00024+C00033+C03451+C00186+C00068+C05125	31	12	40	0.3	CHEBI:422; CHEBI:978; CHEBI:9532; CHEBI:9532; CHEBI:9532; CHEBI:9532; CHEBI:9532; CHEBI:9532; CHEBI:9532; CHEBI:9532; CHEBI:9532; CHEBI:9532; CHEBI:9532; CHEBI:15345; CHEBI:15345; CHEBI:15345; CHEBI:15345; CHEBI:15350; CHEBI:15350; CHEBI:15350; CHEBI:15350; CHEBI:15351; CHEBI:15351; CHEBI:15351; CHEBI:15366; CHEBI:15366; CHEBI:15694; CHEBI:15694; CHEBI:18021; CHEBI:18021; CHEBI:30781	(S)-lactic acid; 2-(1-hydroxyethyl)thiamine diphosphate; thiamine(1+) diphosphate; thiamine(1+) diphosphate; thiamine(1+) diphosphate; thiamine(1+) diphosphate; thiamine(1+) diphosphate; thiamine(1+) diphosphate; thiamine(1+) diphosphate; thiamine(1+) diphosphate; thiamine(1+) diphosphate; thiamine(1+) diphosphate; thiamine(1+) diphosphate; acetoacetyl-CoA; acetoacetyl-CoA; acetoacetyl-CoA; aceto…	PDHA1; PDHA2; PDHB; PKLR; PKM; HAGH; HAGHL; PCK1; PCK2; GLO1; ACACB; ACAT1; ACAT2; ACOT12; ACSS1; ACSS2; ADH1A; ADH1C; ADH4; ADH5; ADH7; AKR1A1; ALDH1B1; ALDH2; ALDH3A2; ALDH7A1; ALDH9A1; DLD; LDHB; MDH2; ME1; ME2	ACACA; ACAT1; ACOT12; ACSS1; DLD; GLO1; HAGHL; LDHAL6B; MDH1; ME1; ME2; PDHB
KEGG	hsa00982	Drug metabolism - cytochrome P450	0.000999001	0.000999001	0.000999001	0.000999001	0.000999001	0.000999001	0.000999001	https://www.kegg.jp/kegg-bin/show_pathway?hsa00982/130+220+1544+1555+1558+1565+1571+1577+2329+4128+4259+54490+C16577	7	12	68	0.18	CHEBI:3410; CHEBI:80561; CHEBI:80565; CHEBI:80580; CHEBI:80580; CHEBI:80634; CHEBI:80635	Carboxyphosphamide; 4-Ketoifosfamide; Alcoifosfamide; Codeine-6-glucuronide; Codeine-6-glucuronide; 2-n-Propyl-4-pentenoic acid; 4-Hydroxyvalproic acid	UGT2B4; UGT2B7; UGT2B10; UGT2B15; UGT2B17; UGT2B11; UGT2A1; UGT2B28; UGT1A10; UGT1A8; UGT1A7; UGT1A6; UGT1A5; UGT1A9; UGT1A4; UGT1A1; UGT1A3; UGT2A3; UGT2A2; ADH1A; ADH1C; ADH4; ADH5; ADH7; ALDH3A1; ALDH3B2; CYP1A2; CYP2B6; CYP2C19; CYP2C8; CYP2C9; CYP2D6; CYP2E1; CYP3A43; CYP3A4; GSTA1; GSTA2; GSTA3; GSTA4; GSTA5; GSTM1; GSTM3; GSTO1; GSTO2; GSTP1; MAOB; FMO2	ADH6; ALDH1A3; CYP1A2; CYP2B6; CYP2C8; CYP2D6; CYP2E1; CYP3A5; FMO4; MAOA; MGST3; UGT2B28
KEGG	hsa01200	Carbon metabolism	0.000999001	0.000999001	0.000999001	0.000999001	0.000999001	0.000999001	0.000999001	https://www.kegg.jp/kegg-bin/show_pathway?hsa01200/35+38+39+48+50+51+8310+84532+55902+128+4329+226+229+230+1431+1738+1743+1892+2023+2026+2027+2539+2597+2653+2746+2805+2806+3098+3099+3101+80201+3417+3418+3419+3421+4190+4191+4199+4200+4524+4967+55753+5160+5161+5162+5224+5226+5230+283871+5313+221823+5634+6390+6391+10993+6470+6472+8802+8801+6888+8277+84076+C03221+C05382+C05849;C16711+C00627+C03912+C0…	7	62	166	0.37	CHEBI:15471; CHEBI:15721; CHEBI:28371; CHEBI:28803; CHEBI:371; CHEBI:4222; CHEBI:80480	trans-dodec-2-enoyl-CoA; sedoheptulose 7-phosphate; vitamin K epoxide; pyridoxine 5'-phosphate; (S)-1-pyrroline-5-carboxylic acid; D-pantetheine 4'-phosphate; (2E,6Z,9Z,12Z,15Z,18Z,21Z)-Tetracosahepta-2,6,9,12,15,18,21-enoyl-CoA	ACADS; ACAT1; ACAT2; ACO1; ACO2; ACOX1; ACOX3; ACSS1; ACSS2; ADH5; ALDH6A1; ALDOA; ALDOB; ALDOC; CS; DLD; DLST; ECHS1; ENO1; ENO2; ENO3; G6PD; GAPDH; GCSH; GLUD1; GOT1; GOT2; HK1; HK2; HK3; HKDC1; IDH1; IDH2; IDH3A; IDH3G; MDH1; MDH2; ME1; ME2; MTHFR; OGDH; OGDHL; PDHA1; PDHA2; PDHB; PGAM2; PGD; PGK1; PGP; PKLR; PRPS1L1; PRPS2; SDHB; SDHC; SDS; SHMT1; SHMT2; SUCLG1; SUCLG2; TALDO1; TKTL1; TKTL2	ACADS; ACAT1; ACAT2; ACO1; ACO2; ACOX1; ACOX3; ACSS1; ACSS2; ADH5; ALDH6A1; ALDOA; ALDOB; ALDOC; CS; DLD; DLST; ECHS1; ENO1; ENO2; ENO3; G6PD; GAPDH; GCSH; GLUD1; GOT1; GOT2; HK1; HK2; HK3; HKDC1; IDH1; IDH2; IDH3A; IDH3G; MDH1; MDH2; ME1; ME2; MTHFR; OGDH; OGDHL; PDHA1; PDHA2; PDHB; PGAM2; PGD; PGK1; PGP; PKLR; PRPS1L1; PRPS2; SDHB; SDHC; SDS; SHMT1; SHMT2; SUCLG1; SUCLG2; TALDO1; TKTL1; TKTL2
KEGG	hsa01210	2-Oxocarboxylic acid metabolism	0.000999001	0.000999001	0.000999001	0.000999001	0.000999001	0.000999001	0.000999001	https://www.kegg.jp/kegg-bin/show_pathway?hsa01210/48+50+95+586+587+1431+2805+2806+3417+3418+3419+3421+162417+C03221	1	13	36	0.36	CHEBI:15471	trans-dodec-2-enoyl-CoA	ACO1; ACO2; ACY1; BCAT1; BCAT2; CS; GOT1; GOT2; IDH1; IDH2; IDH3A; IDH3G; NAGS	ACO1; ACO2; ACY1; BCAT1; BCAT2; CS; GOT1; GOT2; IDH1; IDH2; IDH3A; IDH3G; NAGS
KEGG	hsa01212	Fatty acid metabolism	0.000999001	0.000999001	0.000999001	0.000999001	0.000999001	0.000999001	0.000999001	https://www.kegg.jp/kegg-bin/show_pathway?hsa01212/30+10449+31+33+34+35+36+37+38+39+51+8310+81616+2180+2181+1374+1375+126129+1892+1962+2099+2100+2194+3033+3030+3032+27349+51102+54995+6342+C03221+C05382+C05849;C16711+C00627+C03912+C01134+C16374	7	30	119	0.25	CHEBI:15471; CHEBI:15721; CHEBI:28371; CHEBI:28803; CHEBI:371; CHEBI:4222; CHEBI:80480	trans-dodec-2-enoyl-CoA; sedoheptulose 7-phosphate; vitamin K epoxide; pyridoxine 5'-phosphate; (S)-1-pyrroline-5-carboxylic acid; D-pantetheine 4'-phosphate; (2E,6Z,9Z,12Z,15Z,18Z,21Z)-Tetracosahepta-2,6,9,12,15,18,21-enoyl-CoA	FAS	ACAA1; ACAA2; ACACA; ACADL; ACADM; ACADS; ACADSB; ACADVL; ACAT1; ACAT2; ACOX1; ACOX3; ACSBG2; ACSL1; ACSL3; CPT1A; CPT1B; CPT1C; ECHS1; EHHADH; ESR1; ESR2; FASN; HADH; HADHA; HADHB; MCAT; MECR; OXSM; SCP2
KEGG	hsa01240	Biosynthesis of cofactors	0.000999001	0.000999001	0.000999001	0.000999001	0.000999001	0.000999001	0.000999001	https://www.kegg.jp/kegg-bin/show_pathway?hsa01240/158+203+204+50808+205+122481+158067+10327+210+211+212+219+217+224+250+586+587+83990+790+51727+129607+80347+27235+51805+51004+1371+56474+1738+2099+2100+2356+29926+29925+2937+3145+3242+8630+3620+169355+8564+11019+4143+27430+5469+4522+25902+65220+55191+8202+9611+4830+4831+4832+4833+10201+29922+64802+23057+349565+1728+54995+53354+80025+79646+8566+570…	3	100	270	0.37	CHEBI:28371; CHEBI:28803; CHEBI:4222	vitamin K epoxide; pyridoxine 5'-phosphate; D-pantetheine 4'-phosphate	AK3	ADSL; AK1; AK2; AK3; AK4; AK7; AK8; AKR1A1; ALAD; ALAS1; ALAS2; ALDH1B1; ALDH2; ALDH3A2; ALPP; BCAT1; BCAT2; BRIP1; CAD; CMPK1; CMPK2; COASY; COQ2; COQ3; COQ6; CPOX; CTPS2; DLD; ESR1; ESR2; FPGS; GMPPA; GMPPB; GSS; HMBS; HPD; HSD17B6; IDO1; IDO2; KMO; LIAS; MAT1A; MAT2B; MED1; MTHFD1; MTHFD1L; NADK; NADSYN1; NCOA3; NCOR1; NME1; NME2; NME3; NME4; NME6; NME7; NMNAT1; NMNAT2; NMNAT3; NQO1; OXSM; PAN…
KEGG	hsa01522	Endocrine resistance	0.000999001	0.000999001	0.000999001	0.000999001	0.000999001	0.000999001	0.000999001	https://www.kegg.jp/kegg-bin/show_pathway?hsa01522/109+196883+581+596+1029+2099+2100+3479+3480+5599+5469+2475+8202+9611+4893+5747+5925+6198+6464+6714+7157+	0	21	95	0.22			CYP2D6	ADCY3; ADCY4; BAX; BCL2; CDKN2A; ESR1; ESR2; IGF1; IGF1R; MAPK8; MED1; MTOR; NCOA3; NCOR1; NRAS; PTK2; RB1; RPS6KB1; SHC1; SRC; TP53
KEGG	hsa04915	Estrogen signaling pathway	0.000999001	0.000999001	0.000999001	0.000999001	0.000999001	0.000999001	0.000999001	https://www.kegg.jp/kegg-bin/show_pathway?hsa04915/109+196883+1386+468+596+1385+1509+2099+2100+2770+2773+2911+8648+10499+8202+4846+4893+5241+5443+6464+6714+	6	21	127	0.17	CHEBI:16865; CHEBI:16865; CHEBI:16865; CHEBI:16865; CHEBI:17489; CHEBI:17489	gamma-aminobutyric acid; gamma-aminobutyric acid; gamma-aminobutyric acid; gamma-aminobutyric acid; 3',5'-cyclic AMP; 3',5'-cyclic AMP	ADCY4; ESR1; ESR2; GNAI1; GNAI3; HSP90AB1; NCOA1; NCOA2; NOS3; SHC1; SRC; NCOA3; CTSD; GRM1; BCL2; POMC; CREB1; HSP90B1; PGR; ATF2; ATF4; NRAS; HSPA1A; HSPA1B	ADCY3; ADCY4; ATF2; ATF4; BCL2; CREB1; CTSD; ESR1; ESR2; GNAI1; GNAI3; GRM1; NCOA1; NCOA2; NCOA3; NOS3; NRAS; PGR; POMC; SHC1; SRC
KEGG	hsa04926	Relaxin signaling pathway	0.000999001	0.000999001	0.000999001	0.000999001	0.000999001	0.000999001	0.000999001	https://www.kegg.jp/kegg-bin/show_pathway?hsa04926/109+196883+1386+468+1277+1278+1385+2770+2773+2782+2783+2784+59345+10681+2790+2791+55970+51764+54331+2785+2786+2787+2788+94235+2792+2793+5599+4312+4322+4792+4842+4843+4846+4893+6464+6714+7422+	2	37	129	0.29	CHEBI:17489; CHEBI:17489	3',5'-cyclic AMP; 3',5'-cyclic AMP	ADCY4; GNAI1; GNAI3; GNB1; GNB2; GNB3; GNB4; GNB5; GNG10; GNG11; GNG12; GNG13; GNG2; GNG3; GNG4; GNG5; GNG7; GNG8; GNGT1; GNGT2; NOS1; NOS2; NOS3; SHC1; SRC; VEGFA; COL1A1; MMP1; MMP13; CREB1; COL1A2; MAPK8; ATF2; ATF4; NFKBIA; NRAS	ADCY3; ADCY4; ATF2; ATF4; COL1A1; COL1A2; CREB1; GNAI1; GNAI3; GNB1; GNB2; GNB3; GNB4; GNB5; GNG10; GNG11; GNG12; GNG13; GNG2; GNG3; GNG4; GNG5; GNG7; GNG8; GNGT1; GNGT2; MAPK8; MMP1; MMP13; NFKBIA; NOS1; NOS2; NOS3; NRAS; SHC1; SRC; VEGFA
KEGG	hsa05163	Human cytomegalovirus infection	0.000999001	0.000999001	0.000999001	0.000999001	0.000999001	0.000999001	0.000999001	https://www.kegg.jp/kegg-bin/show_pathway?hsa05163/109+196883+1386+468+581+637+836+841+842+6347+6352+1029+1385+1399+6387+355+2770+2773+2782+2783+2784+59345+10681+2790+2791+55970+51764+54331+2785+2786+2787+2788+94235+2792+2793+3553+3569+2475+4773+4792+4893+5743+5747+5879+5880+5925+387+6198+6714+7124+7157+7422+	0	52	218	0.24			ADCY4; CXCL8; GNAI1; GNAI3; GNB1; GNB2; GNB3; GNB4; GNB5; GNG10; GNG11; GNG12; GNG13; GNG2; GNG3; GNG4; GNG5; GNG7; GNG8; GNGT1; GNGT2; IL1B; PTGS2; SRC; TNF; TP53; VEGFA; FAS; CRKL; CASP3; CCL4; CCL2; RHOA; NFATC2; CREB1; RAC1; CXCL12; RPS6KB1; BID; IL6; CDKN2A; ATF2; ATF4; CGAS; BAX; NFKBIA; CASP9; NRAS; PTK2; RB1; CASP8; CCL3; MTOR; CCL5	ADCY3; ADCY4; ATF2; ATF4; BAX; BID; CASP3; CASP8; CASP9; CCL2; CCL5; CDKN2A; CREB1; CRKL; CXCL12; FAS; GNAI1; GNAI3; GNB1; GNB2; GNB3; GNB4; GNB5; GNG10; GNG11; GNG12; GNG13; GNG2; GNG3; GNG4; GNG5; GNG7; GNG8; GNGT1; GNGT2; IL1B; IL6; MTOR; NFATC2; NFKBIA; NRAS; PTGS2; PTK2; RAC1; RAC2; RB1; RHOA; RPS6KB1; SRC; TNF; TP53; VEGFA
KEGG	hsa05204	Chemical carcinogenesis - DNA adducts	0.000999001	0.000999001	0.000999001	0.000999001	0.000999001	0.000999001	0.000999001	https://www.kegg.jp/kegg-bin/show_pathway?hsa05204/124+125+126+127+128+130+131+1646+218+221+222+1543+1544+1545+1557+1558+1559+1571+1576+2052+2938+2939+2940+2941+221357+2944+2947+9446+119391+2950+3290+4259+54658+54575+54659+54657+54579+54578+54577+54576+54600+10941+574537+79799+7365+10720+7366+7367+54490+7363+7364+	3	51	80	0.64	CHEBI:17435; CHEBI:30725; CHEBI:34562	naphthalene-1,2-diol; aflatoxin B1 exo-8,9-epoxide; Benzo[a]pyrene-7,8-diol	UGT2B4; UGT2B7; UGT2B10; UGT2B15; UGT2B17; UGT2B11; UGT2A1; UGT2B28; UGT1A10; UGT1A8; UGT1A7; UGT1A6; UGT1A5; UGT1A9; UGT1A4; UGT1A1; UGT1A3; UGT2A3; UGT2A2; AKR1C2; CYP1A1; CYP1A2; CYP1B1; CYP2C19; CYP2C8; CYP2C9; CYP2E1; CYP3A43; CYP3A4; EPHX1; GSTA1; GSTA2; GSTA3; GSTA4; GSTA5; GSTM1; GSTM3; GSTO1; GSTO2; GSTP1; HSD11B1; PTGS2; SULT1A2	ADH1A; ADH1B; ADH1C; ADH4; ADH5; ADH6; ADH7; AKR1C2; ALDH3A1; ALDH3B1; ALDH3B2; CYP1A1; CYP1A2; CYP1B1; CYP2C19; CYP2C8; CYP2C9; CYP2E1; CYP3A4; EPHX1; GSTA1; GSTA2; GSTA3; GSTA4; GSTA5; GSTM1; GSTM3; GSTO1; GSTO2; GSTP1; HSD11B1; MGST3; UGT1A1; UGT1A10; UGT1A3; UGT1A4; UGT1A5; UGT1A6; UGT1A7; UGT1A8; UGT1A9; UGT2A1; UGT2A2; UGT2A3; UGT2B10; UGT2B11; UGT2B15; UGT2B17; UGT2B28; UGT2B4; UGT2B7
KEGG	hsa05418	Fluid shear stress and atherosclerosis	0.000999001	0.000999001	0.000999001	0.000999001	0.000999001	0.000999001	0.000999001	https://www.kegg.jp/kegg-bin/show_pathway?hsa05418/90+596+858+6347+2938+2939+2940+2941+221357+2944+2947+9446+119391+2950+3162+3326+7184+3383+3552+3553+9817+5599+4259+4688+4780+4846+27035+1728+5155+5175+5327+5563+5747+5879+5880+387+6401+8878+6714+7124+7157+7412+7422+C16845	2	43	142	0.3	CHEBI:25941; CHEBI:59560	peroxynitrite; sapropterin	GSTA1; GSTA2; GSTA3; GSTA4; GSTA5; GSTM1; GSTM3; GSTO1; GSTO2; GSTP1; HMOX1; HSP90AB1; IL1B; KEAP1; NFE2L2; NOS3; NQO1; PDGFB; SRC; TNF; TP53; VEGFA; SELE; PRKAA2; NCF2; NOX1; BCL2; CCL2; RHOA; RAC1; PLAT; MAPK8; HSP90B1; TRPV4; SQSTM1; PECAM1; VCAM1; PTK2; ICAM1; ACVR1; CAV2; IL1A	ACVR1; BCL2; CAV2; CCL2; GSTA1; GSTA2; GSTA3; GSTA4; GSTA5; GSTM1; GSTM3; GSTO1; GSTO2; GSTP1; HMOX1; HSP90AB1; HSP90B1; ICAM1; IL1A; IL1B; KEAP1; MAPK8; MGST3; NCF2; NFE2L2; NOS3; NOX1; NQO1; PDGFB; PECAM1; PLAT; PRKAA2; PTK2; RAC1; RAC2; RHOA; SELE; SQSTM1; SRC; TNF; TP53; VCAM1; VEGFA
NCI	era_genomic_pathway	Validated nuclear estrogen receptor alpha network	0.000999001	0.000999001	0.000999001	0.000999001	0.000999001	0.000999001	0.000999001	https://www.gsea-msigdb.org/gsea/msigdb/cards/PID_ERA_GENOMIC_PATHWAY.html	0	52	101	0.51			ESR1; ESR2; HDAC1; NCOA1; NCOA2; NDUFV3; PDIA2; SOD1; AXIN2; NCOA3; CTSD; NCOR1; XBP1; CEBPB; PGR; MED1	AXIN2; CEBPB; CTSD; E2_ERA (dimer); E2_ERA (dimer)_AIB1; E2_ERA (dimer)_BRCA1; E2_ERA (dimer)_DAX-1; E2_ERA (dimer)_DP97; E2_ERA (dimer)_ERAP140; E2_ERA (dimer)_FE65_AICD; E2_ERA (dimer)_JUN; E2_ERA (dimer)_JUN_HSF2_CEBPB; E2_ERA (dimer)_LCOR; E2_ERA (dimer)_MED1; E2_ERA (dimer)_NEDD8_UBC12_UBA3; E2_ERA (dimer)_PCNA; E2_ERA (dimer)_PDI; E2_ERA (dimer)_POU4F1; E2_ERA (dimer)_POU4F2; E2_ERA (dimer)…
NCI	cxcr4_pathway	CXCR4-mediated signaling events	0.000999001	0.000999001	0.000999001	0.000999001	0.000999001	0.000999001	0.000999001	https://www.gsea-msigdb.org/gsea/msigdb/cards/PID_CXCR4_PATHWAY.html	3	25	83	0.3	CHEBI:15996; CHEBI:16595; CHEBI:17552	GTP; 1D-myo-inositol 1,4,5-trisphosphate; GDP	FYN; GNAI1; GNAI3; GNB1; GNG2; PTPN11; PTPRC; SRC; RHOA; RAC1; CFL1; CXCL12; FOXO1; MLST8; PTK2; MTOR	CFL1; CXCL12; FAK_p130 Cas_Paxillin; FGR; FOXO1; G beta_gamma; G beta_gamma_PLIC-1; G beta_gamma_RACK1; G13_GDP_Gbeta gamma; Gi family_GDP_G beta_gamma; Gi family_GTP_RGS1; MTOR; PTK2; PTPN11; PTPRC; RAC1-CDC42_GDP; RAC1-CDC42_GTP; RhoA-B-C_GDP; RhoA-B-C_GTP; SDF1_CXCR4; SDF1_CXCR4 (dimer); SDF1_CXCR4_CD45; SDF1_CXCR4_JAK2; SDF1_CXCR4_SHP1-2; SDF1_CXCR4_VAV1
NCI	fak_pathway	Signaling events mediated by focal adhesion kinase	0.000999001	0.000999001	0.000999001	0.000999001	0.000999001	0.000999001	0.000999001	https://www.gsea-msigdb.org/gsea/msigdb/cards/PID_FAK_PATHWAY.html	3	33	78	0.42	CHEBI:15996; CHEBI:17552; CHEBI:26078	GTP; GDP; phosphoric acid	FYN; SRC; WASL; ACTA1; RHOA; RAC1; MAPK8; PTK2; RAP1A	ACTA1; alpha-actinin_Actin; FAK_ASAP1; FAK_GRAF; FAK_Src-Yes-Fyn; FAK_Src-Yes-Fyn_alphav_beta5 Integrin; FAK_Src-Yes-Fyn_Endophilin-A2; FAK_Src-Yes-Fyn_ERK2_m-calpain; FAK_Src-Yes-Fyn_GRB2_SOS1; FAK_Src-Yes-Fyn_GRB7; FAK_Src-Yes-Fyn_JIP3; FAK_Src-Yes-Fyn_p130 CAS; FAK_Src-Yes-Fyn_p130 CAS_CRK; FAK_Src-Yes-Fyn_p130 CAS_CRK_DOCK1_ELMO1; FAK_Src-Yes-Fyn_p130 CAS_NCK1-2; FAK_Src-Yes-Fyn_Paxillin; FAK…
NCI	vegfr1_2_pathway	Signaling events mediated by VEGFR1 and VEGFR2	0.000999001	0.000999001	0.000999001	0.000999001	0.000999001	0.000999001	0.000999001	https://www.gsea-msigdb.org/gsea/msigdb/cards/PID_VEGFR1_2_PATHWAY.html	6	31	94	0.33	CHEBI:15996; CHEBI:16349; CHEBI:16467; CHEBI:16474; CHEBI:16595; CHEBI:17552	GTP; L-citrulline; L-arginine; NADPH; 1D-myo-inositol 1,4,5-trisphosphate; GDP	FYN; HSP90AB1; NOS3; PTPN11; PTPN2; SRC; VEGFA; PRKAA2; RHOA; VTN; PTK2	alphav_beta3 Integrin_Vitronectin; eNOS_Caveolin-1; eNOS_Hsp90; FAK_Paxillin; FAK_Vinculin; FES; FYN; GAB1_SHP2_PKA_eNOS; HSP90AB1; Hsp90B_eNOS; NOS3; PDK1_Src_Hsp90; PTK2; PTPN11; PTPN2; RhoA_GDP; RhoA_GTP; SRC; VEGFR1_2 (dimer)_VEGFA (dimer); VEGFR2 (dimer)_VEGFA (dimer); VEGFR2 (dimer)_VEGFA (dimer)_alphav_beta3 Integrin_Vitronectin; VEGFR2 (dimer)_VEGFA (dimer)_CBL; VEGFR2 (dimer)_VEGFA (dime…
NCI	er_nongenomic_pathway	Plasma membrane estrogen receptor signaling	0.000999001	0.000999001	0.000999001	0.000999001	0.000999001	0.000999001	0.000999001	https://www.gsea-msigdb.org/gsea/msigdb/cards/PID_ER_NONGENOMIC_PATHWAY.html	6	28	57	0.49	CHEBI:15996; CHEBI:16349; CHEBI:16467; CHEBI:16474; CHEBI:16595; CHEBI:17552	GTP; L-citrulline; L-arginine; NADPH; 1D-myo-inositol 1,4,5-trisphosphate; GDP	ESR1; ESR2; GNAI1; GNAI3; GNAL; GNB1; GNG2; IGF1R; NOS3; SHC1; SRC; RHOA; NRAS	E2_ER alpha (dimer); E2_ER alpha (dimer)_PELP1; E2_ER alpha (dimer)_PELP1_Src; E2_ER alpha (dimer)_PELP1_Src_p130 Cas; E2_ER alpha (dimer)_PELP1_Src_p52 SHC; E2_ER alpha (dimer)_PELP1_Src_p52 SHC_GRB2_SOS1; E2_ER alpha (dimer)_PELP1_Src_PI3K; E2_ER alpha (dimer)_Striatin; E2_ER beta (dimer); E2_ERA-ERB (dimer); ER alpha_Gai_GDP_Gbeta gamma; ESR1; ESR2; G beta_gamma; G13_GDP_Gbeta gamma; Gi family…
NCI	rxr_vdr_pathway	RXR and RAR heterodimerization with other nuclear receptor	0.000999001	0.000999001	0.000999001	0.000999001	0.000999001	0.000999001	0.000999001	https://www.gsea-msigdb.org/gsea/msigdb/cards/PID_RXR_VDR_PATHWAY.html	1	24	42	0.57	CHEBI:27485	prostaglandin J2	ABCA1; NCOA1; NR1H4; PPARA; PPARG; RXRA; TNF; VDR; BCL2; PPARD; RPS6KB1; MED1	ABCA1; BCL2; MED1; NCOA1; RARs_THRs_DNA_Src-1; RARs_VDR_DNA_Vit D3; RPS6KB1; RXR alpha_CCPG; RXRA; RXRs_FXR; RXRs_FXR_9cRA_MED1; RXRs_LXRs_DNA; RXRs_LXRs_DNA_9cRA; RXRs_LXRs_DNA_Oxysterols; RXRs_NUR77; RXRs_NUR77_BCL2; RXRs_PPAR; RXRs_PPAR_9cRA_PGJ2_DNA; RXRs_RXRs_DNA_9cRA; RXRs_VDR_DNA_Vit D3; TNF; VDR_VDR_DNA; VDR_VDR_Vit D3; VDR_Vit D3_DNA
REACTOME	Pyrimidine_biosynthesis	Pyrimidine_biosynthesis	0.000999001	0.000999001	0.000999001	0.000999001	0.000999001	0.000999001	0.000999001		13	5	33	0.15	CHEBI:15422; CHEBI:15633; CHEBI:15842; CHEBI:15859; CHEBI:15918; CHEBI:16015; CHEBI:16526; CHEBI:16695; CHEBI:17025; CHEBI:17053; CHEBI:17622; CHEBI:17625; CHEBI:18050	ATP; dihydrofolic acid; orotidine 5'-phosphate; N-carbamoyl-L-aspartic acid; 2'-deoxycytosine 5'-monophosphate; L-glutamic acid; carbon dioxide; uridine 5'-monophosphate; (S)-dihydroorotic acid; L-aspartic acid; dUMP; dUTP; L-glutamine	TYMS; CAD; PNP; UCK2; UCKL1; UCK1; DCK; DTYMK; NT5E; NT5C2; NT5C; NT5C3A; NT5M; NT5C1A; NT5C1B; DCTD; NUDT2; ENTPD1; ENTPD3; ENTPD8; UMPS; AK3; CDA; CMPK1; CMPK2; CTPS2; DUT; ENTPD6; NME1; NME2; NME3; NME4; NME5; NME6; NME7; PNPT1; POLD2; RRM1; RRM2B; RRM2; UPB1; UPP1; UPP2; POLR2E; TXNRD1; POLR1A; POLR2H; POLR2L	CAD; DCTD; DUT; TYMS; UMPS
REACTOME	Dopamine_Neurotransmitter_Release_Cycle	Dopamine_Neurotransmitter_Release_Cycle	0.000999001	0.000999001	0.000999001	0.000999001	0.000999001	0.000999001	0.000999001	https://www.gsea-msigdb.org/gsea/msigdb/cards/REACTOME_DOPAMINE_NEUROTRANSMITTER_RELEASE_CYCLE.html	2	4	15	0.27	CHEBI:15422; CHEBI:18243	ATP; dopamine	CPLX1; LIN7C; PPFIA1; PPFIA3; RAB3A; SNAP25; STX1A; SYN1; SYN2; SYN3	CPLX1; RAB3A; SNAP25; STX1A
REACTOME	Pyrimidine_catabolism	Pyrimidine_catabolism	0.000999001	0.000999001	0.000999001	0.000999001	0.000999001	0.000999001	0.000999001	https://www.gsea-msigdb.org/gsea/msigdb/cards/REACTOME_PYRIMIDINE_CATABOLISM.html	4	7	37	0.19	CHEBI:16474; CHEBI:16526; CHEBI:16958; CHEBI:28542	NADPH; carbon dioxide; beta-alanine; 2-deoxy-D-ribofuranose 1-phosphate	NT5E; NT5C; NT5M; NT5C1A; AGXT2; UPB1; UPP1; UPP2	NT5C; NT5C1A; NT5C2; NT5C3; NT5M; UPB1; UPP1
REACTOME	Purine_catabolism	Purine_catabolism	0.000999001	0.000999001	0.000999001	0.000999001	0.000999001	0.000999001	0.000999001	https://www.gsea-msigdb.org/gsea/msigdb/cards/REACTOME_PURINE_CATABOLISM.html	4	5	32	0.16	CHEBI:17172; CHEBI:17775; CHEBI:17858; CHEBI:28542	2'-deoxyguanosine; 7,9-dihydro-1H-purine-2,6,8(3H)-trione; glutathione disulfide; 2-deoxy-D-ribofuranose 1-phosphate	NT5E; NT5C2; NT5C; NT5C1A; NT5C1B; ADPRM; NUDT16	NT5C; NT5C1A; NT5C1B; NT5C2; PNP
REACTOME	Beta_oxidation_of_pristanoyl_CoA	Beta_oxidation_of_pristanoyl_CoA	0.000999001	0.000999001	0.000999001	0.000999001	0.000999001	0.000999001	0.000999001	https://www.gsea-msigdb.org/gsea/msigdb/cards/REACTOME_BETA_OXIDATION_OF_PRISTANOYL_COA.html	4	6	28	0.21	CHEBI:15351; CHEBI:15366; CHEBI:16347; CHEBI:57589	acetyl-CoA; acetic acid; (R)-carnitine; O-acetyl-L-carnitine	CROT; ACOT8; ACOX2; ACOX3; CRAT; SCP2	ACOT8; ACOX2; ACOX3; CRAT; CROT; SCP2
REACTOME	Coenzyme_A_biosynthesis	Coenzyme_A_biosynthesis	0.000999001	0.000999001	0.000999001	0.000999001	0.000999001	0.000999001	0.000999001	https://www.gsea-msigdb.org/gsea/msigdb/cards/REACTOME_COENZYME_A_BIOSYNTHESIS.html	3	3	17	0.18	CHEBI:15422; CHEBI:15468; CHEBI:16526	ATP; 3'-dephospho-CoA; carbon dioxide	COASY; PANK1; PANK4; PANK3; PANK2; PPCDC	508935; 508945; PPCDC
REACTOME	Beta_oxidation_of_hexanoyl_CoA_to_butanoyl_CoA	Beta_oxidation_of_hexanoyl_CoA_to_butanoyl_CoA	0.000999001	0.000999001	0.000999001	0.000999001	0.000999001	0.000999001	0.000999001	https://www.gsea-msigdb.org/gsea/msigdb/cards/REACTOME_BETA_OXIDATION_OF_HEXANOYL_COA_TO_BUTANOYL_COA.html	3	4	16	0.25	CHEBI:15351; CHEBI:16238; CHEBI:27540	acetyl-CoA; FAD; hexanoyl-CoA	ACADS; ECHS1; HADHA; HADHB; HADH	ACADS; ECHS1; HADH; HADHB
REACTOME	mitochondrial_fatty_acid_beta_oxidation_of_saturated_fatty_acids	mitochondrial_fatty_acid_beta_oxidation_of_saturated_fatty_acids	0.000999001	0.000999001	0.000999001	0.000999001	0.000999001	0.000999001	0.000999001	https://www.gsea-msigdb.org/gsea/msigdb/cards/REACTOME_MITOCHONDRIAL_FATTY_ACID_BETA_OXIDATION_OF_SATURATED_FATTY_ACIDS.html	6	6	19	0.32	CHEBI:15351; CHEBI:15521; CHEBI:15533; CHEBI:16238; CHEBI:27540; CHEBI:28493	acetyl-CoA; lauroyl-CoA; octanoyl-CoA; FAD; hexanoyl-CoA; decanoyl-CoA	MECR; ACADL; ACADM; ACADS; ACADVL; ECHS1; HADHA; HADHB; HADH	ACADL; ACADM; ACADS; ECHS1; HADH; HADHB
REACTOME	Beta_oxidation_of_octanoyl_CoA_to_hexanoyl_CoA	Beta_oxidation_of_octanoyl_CoA_to_hexanoyl_CoA	0.000999001	0.000999001	0.000999001	0.000999001	0.000999001	0.000999001	0.000999001	https://www.gsea-msigdb.org/gsea/msigdb/cards/REACTOME_BETA_OXIDATION_OF_OCTANOYL_COA_TO_HEXANOYL_COA.html	5	4	16	0.25	CHEBI:15351; CHEBI:15533; CHEBI:16238; CHEBI:27540; CHEBI:28632	acetyl-CoA; octanoyl-CoA; FAD; hexanoyl-CoA; (S)-3-hydroxyoctanoyl-CoA	ACADM; ECHS1; HADHA; HADHB; HADH	ACADM; ECHS1; HADH; HADHB
REACTOME	Citric_acid_cycle__TCA_cycle_	Citric_acid_cycle__TCA_cycle_	0.000999001	0.000999001	0.000999001	0.000999001	0.000999001	0.000999001	0.000999001		8	6	31	0.19	CHEBI:15351; CHEBI:15422; CHEBI:15996; CHEBI:16474; CHEBI:16526; CHEBI:17552; CHEBI:30769; CHEBI:30915	acetyl-CoA; ATP; GTP; NADPH; carbon dioxide; GDP; citric acid; 2-oxoglutaric acid	OGDH; ACO2; ACAT1; CS; DLD; IDH3A; IDH3G; MDH2; SDHB; SIRT3; SUCLG1; SUCLG2; DLST	509214; CS; DLST; IDH3A; MDH2; SUCLG2
REACTOME	Pyrimidine_salvage_reactions	Pyrimidine_salvage_reactions	0.000999001	0.000999001	0.000999001	0.000999001	0.000999001	0.000999001	0.000999001		5	5	23	0.22	CHEBI:15422; CHEBI:15698; CHEBI:15918; CHEBI:17748; CHEBI:28542	ATP; 2'-deoxycytidine; 2'-deoxycytosine 5'-monophosphate; thymidine; 2-deoxy-D-ribofuranose 1-phosphate	UCK2; UCKL1; UCK1; DCK; CDA; UPP1; UPP2	CDA; DCK; UCK1; UCK2; UPP1
REACTOME	Beta_oxidation_of_decanoyl_CoA_to_octanoyl_CoA_CoA	Beta_oxidation_of_decanoyl_CoA_to_octanoyl_CoA_CoA	0.000999001	0.000999001	0.000999001	0.000999001	0.000999001	0.000999001	0.000999001	https://www.gsea-msigdb.org/gsea/msigdb/cards/REACTOME_BETA_OXIDATION_OF_DECANOYL_COA_TO_OCTANOYL_COA_COA.html	5	4	16	0.25	CHEBI:10723; CHEBI:15351; CHEBI:15533; CHEBI:16238; CHEBI:28493	trans-dec-2-enoyl-CoA; acetyl-CoA; octanoyl-CoA; FAD; decanoyl-CoA	MECR; ACADM; ECHS1; HADHA; HADHB; HADH	ACADM; ECHS1; HADH; HADHB
REACTOME	mitochondrial_fatty_acid_beta_oxidation_of_unsaturated_fatty_acids	mitochondrial_fatty_acid_beta_oxidation_of_unsaturated_fatty_acids	0.000999001	0.000999001	0.000999001	0.000999001	0.000999001	0.000999001	0.000999001	https://www.gsea-msigdb.org/gsea/msigdb/cards/REACTOME_MITOCHONDRIAL_FATTY_ACID_BETA_OXIDATION_OF_UNSATURATED_FATTY_ACIDS.html	4	5	19	0.26	CHEBI:10723; CHEBI:15351; CHEBI:16238; CHEBI:28002	trans-dec-2-enoyl-CoA; acetyl-CoA; FAD; (3Z,6Z)-dodecadienoyl-CoA	ECI1; ACADL; ACADM; HADHA; HADHB; DECR1	ACADL; ACADM; DECR1; ECI1; HADHB
REACTOME	Branched_chain_amino_acid_catabolism	Branched_chain_amino_acid_catabolism	0.000999001	0.000999001	0.000999001	0.000999001	0.000999001	0.000999001	0.000999001	https://www.gsea-msigdb.org/gsea/msigdb/cards/REACTOME_BRANCHED_CHAIN_AMINO_ACID_CATABOLISM.html	8	9	45	0.2	CHEBI:15351; CHEBI:15422; CHEBI:15488; CHEBI:16015; CHEBI:16238; CHEBI:16526; CHEBI:28259; CHEBI:30915	acetyl-CoA; ATP; trans-3-methylglutaconyl-CoA; L-glutamic acid; FAD; carbon dioxide; (S)-3-hydroxyisobutyryl-CoA; 2-oxoglutaric acid	AUH; MCCC1; MCCC2; ACADSB; ACAT1; ALDH6A1; BCAT1; BCAT2; BCKDHB; DLD; ECHS1; HSD17B10; HIBADH	ACADSB; ACAT1; ALDH6A1; AUH; BCAT1; BCAT2; HIBADH; HSD17B10; MCCC1
REACTOME	Lysine_catabolism	Lysine_catabolism	0.000999001	0.000999001	0.000999001	0.000999001	0.000999001	0.000999001	0.000999001	https://www.gsea-msigdb.org/gsea/msigdb/cards/REACTOME_LYSINE_CATABOLISM.html	7	5	24	0.21	CHEBI:15753; CHEBI:16015; CHEBI:16238; CHEBI:16474; CHEBI:16526; CHEBI:16927; CHEBI:30915	2-oxoadipic acid; L-glutamic acid; FAD; NADPH; carbon dioxide; L-saccharopine; 2-oxoglutaric acid	OGDH; AASS; ALDH7A1; DLD; GCDH; SLC25A21; DLST	509193; AASS; ALDH7A1; DLST; GCDH
REACTOME	Nicotinate_metabolism	Nicotinate_metabolism	0.000999001	0.000999001	0.000999001	0.000999001	0.000999001	0.000999001	0.000999001	https://www.gsea-msigdb.org/gsea/msigdb/cards/REACTOME_NICOTINATE_METABOLISM.html	6	6	22	0.27	CHEBI:15422; CHEBI:15763; CHEBI:16015; CHEBI:16526; CHEBI:18050; CHEBI:18304	ATP; nicotinic acid D-ribonucleotide; L-glutamic acid; carbon dioxide; L-glutamine; deamido-NAD(+)	QPRT; NMNAT2; NMNAT1; NMNAT3; NT5E; NUDT12; NADSYN1; NADK; NMRK1; NNMT; PARP16; PARP4; PTGS2; SLC22A13; SLC5A8	509181; NADK; NADSYN1; NMNAT1; NMNAT2; NMNAT3
REACTOME	Metabolism_of_folate_and_pterines	Metabolism_of_folate_and_pterines	0.000999001	0.000999001	0.000999001	0.000999001	0.000999001	0.000999001	0.000999001	https://www.gsea-msigdb.org/gsea/msigdb/cards/REACTOME_METABOLISM_OF_FOLATE_AND_PTERINES.html	8	6	29	0.21	CHEBI:15422; CHEBI:15428; CHEBI:15633; CHEBI:15641; CHEBI:16015; CHEBI:16474; CHEBI:17115; CHEBI:27650	ATP; glycine; dihydrofolic acid; 5-methyltetrahydrofolic acid; L-glutamic acid; NADPH; L-serine; 5,6,7,8-tetrahydrofolyl-L-glutamic acid	FPGS; ALDH1L1; MTHFD1; MTHFD1L; MTHFR; SHMT1; SLC46A1	508887; 508946; 509134; MTHFD1; MTHFR; SHMT1
REACTOME	Xenobiotics	Xenobiotics	0.000999001	0.000999001	0.000999001	0.000999001	0.000999001	0.000999001	0.000999001	https://www.gsea-msigdb.org/gsea/msigdb/cards/REACTOME_XENOBIOTICS.html	4	7	45	0.16	CHEBI:16474; CHEBI:16842; CHEBI:2504; CHEBI:28794	NADPH; formaldehyde; aflatoxin B1; coumarin	CYP1A1; CYP1A2; CYP2E1	508843; 509008; 509068; 509207; CYP1A1; CYP2C19; CYP2D6
REACTOME	Amino_acid_transport_across_the_plasma_membrane	Amino_acid_transport_across_the_plasma_membrane	0.000999001	0.000999001	0.000999001	0.000999001	0.000999001	0.000999001	0.000999001	https://www.gsea-msigdb.org/gsea/msigdb/cards/REACTOME_AMINO_ACID_TRANSPORT_ACROSS_THE_PLASMA_MEMBRANE.html	5	12	64	0.19	CHEBI:15428; CHEBI:16015; CHEBI:16467; CHEBI:17115; CHEBI:18050	glycine; L-glutamic acid; L-arginine; L-serine; L-glutamine	SLC1A4; SLC38A2; SLC38A4; SLC3A2; SLC43A2; SLC6A14; SLC7A2; SLC7A5; SLC7A11	SLC1A4; SLC38A2; SLC38A4; SLC3A2; SLC43A2; SLC6A14; SLC7A10; SLC7A2; SLC7A5; SLC7A6; SLC7A7; SLC7A8
REACTOME	Beta_oxidation_of_lauroyl_CoA_to_decanoyl_CoA_CoA	Beta_oxidation_of_lauroyl_CoA_to_decanoyl_CoA_CoA	0.000999001	0.000999001	0.000999001	0.000999001	0.000999001	0.000999001	0.000999001	https://www.gsea-msigdb.org/gsea/msigdb/cards/REACTOME_BETA_OXIDATION_OF_LAUROYL_COA_TO_DECANOYL_COA_COA.html	6	4	16	0.25	CHEBI:15351; CHEBI:15521; CHEBI:16238; CHEBI:27668; CHEBI:27868; CHEBI:28493	acetyl-CoA; lauroyl-CoA; FAD; (S)-3-hydroxylauroyl-CoA; 3-oxolauroyl-CoA; decanoyl-CoA	ACADL; ECHS1; HADHA; HADHB; HADH	ACADL; ECHS1; HADH; HADHB
REACTOME	Serotonin_Neurotransmitter_Release_Cycle	Serotonin_Neurotransmitter_Release_Cycle	0.000999001	0.000999001	0.000999001	0.000999001	0.000999001	0.000999001	0.000999001	https://www.gsea-msigdb.org/gsea/msigdb/cards/REACTOME_SEROTONIN_NEUROTRANSMITTER_RELEASE_CYCLE.html	2	4	15	0.27	CHEBI:15422; CHEBI:28790	ATP; serotonin	CPLX1; PPFIA1; PPFIA3; RAB3A; SNAP25; STX1A; SYN1; SYN2; SYN3	CPLX1; RAB3A; SNAP25; STX1A
REACTOME	Synthesis_of_bile_acids_and_bile_salts_via_7alpha_hydroxycholesterol	Synthesis_of_bile_acids_and_bile_salts_via_7alpha_hydroxycholesterol	0.000999001	0.000999001	0.000999001	0.000999001	0.000999001	0.000999001	0.000999001	https://www.gsea-msigdb.org/gsea/msigdb/cards/REACTOME_SYNTHESIS_OF_BILE_ACIDS_AND_BILE_SALTS_VIA_7ALPHA_HYDROXYCHOLESTEROL.html	5	7	60	0.12	CHEBI:15422; CHEBI:16474; CHEBI:17278; CHEBI:17899; CHEBI:28533	ATP; NADPH; 5beta-cholestane-3alpha,7alpha,12alpha,26-tetrol; 7alpha-hydroxycholest-4-en-3-one; 3alpha,7alpha-dihydroxy-24-oxo-5beta-cholestan-26-oyl-CoA	ACOT8; ACOX2; BAAT; HSD3B7; NCOA1; NCOA2; NR1H4; RXRA; SLC27A5; SCP2	508951; 508988; ACOT8; ACOX2; AKR1C4; BAAT; SCP2
BioCarta	arfpathway	Tumor Suppressor Arf Inhibits Ribosomal Biogenesis	0.000999001	0.000999001	0.000999001	0.001998	0.000999001	0.000999001	0.0011655	https://www.gsea-msigdb.org/gsea/msigdb/cards/BIOCARTA_ARF_PATHWAY.html	0	10	26	0.38			RAC1; POLR1A; CDKN2A; RB1	100735; CDKN2A; HSPA1A; NFKBIB; p53_I-kappa-B-beta; RB1; RNA POL I_rRNA TFs; TP53; ubiquitin_p53; ubiquitin_p53_E2
KEGG	hsa00730	Thiamine metabolism	0.000999001	0.000999001	0.000999001	0.001998	0.000999001	0.000999001	0.0011655	https://www.kegg.jp/kegg-bin/show_pathway?hsa00730/52+203+204+205+122481+158067+250+84284+	42	8	21	0.38	CHEBI:9532; CHEBI:9532; CHEBI:9532; CHEBI:9532; CHEBI:9532; CHEBI:9532; CHEBI:9532; CHEBI:9532; CHEBI:9532; CHEBI:9532; CHEBI:9532; CHEBI:15428; CHEBI:15428; CHEBI:15428; CHEBI:15428; CHEBI:15428; CHEBI:15428; CHEBI:15428; CHEBI:15428; CHEBI:15428; CHEBI:15428; CHEBI:15428; CHEBI:15428; CHEBI:15846; CHEBI:15846; CHEBI:17895; CHEBI:17895; CHEBI:17895; CHEBI:17895; CHEBI:17895; CHEBI:17895; CHEBI:1…	thiamine(1+) diphosphate; thiamine(1+) diphosphate; thiamine(1+) diphosphate; thiamine(1+) diphosphate; thiamine(1+) diphosphate; thiamine(1+) diphosphate; thiamine(1+) diphosphate; thiamine(1+) diphosphate; thiamine(1+) diphosphate; thiamine(1+) diphosphate; thiamine(1+) diphosphate; glycine; glycine; glycine; glycine; glycine; glycine; glycine; glycine; glycine; glycine; glycine; glycine; NAD(+…	ACP1; AK1; AK2; AK4; AK7; AK8; ALPP; NTPCR	ACP1; AK1; AK2; AK4; AK7; AK8; ALPP; NTPCR
KEGG	hsa01230	Biosynthesis of amino acids	0.000999001	0.000999001	0.000999001	0.001998	0.000999001	0.000999001	0.0011655	https://www.kegg.jp/kegg-bin/show_pathway?hsa01230/48+50+95+5832+226+229+230+384+586+587+875+1431+2023+2026+2027+2099+2100+2597+2805+2806+3417+3418+3419+3421+4143+27430+5469+162417+8202+9611+5053+5211+5213+5214+5224+5230+5313+221823+5634+10993+6470+6472+6888+8277+84076+C05382+C05849;C16711+C00627+C03912+C01134	5	45	124	0.36	CHEBI:15721; CHEBI:28371; CHEBI:28803; CHEBI:371; CHEBI:4222	sedoheptulose 7-phosphate; vitamin K epoxide; pyridoxine 5'-phosphate; (S)-1-pyrroline-5-carboxylic acid; D-pantetheine 4'-phosphate	ACO1; ACO2; ACY1; ALDH18A1; ALDOA; ALDOB; ALDOC; ARG2; BCAT1; BCAT2; CBS; CS; ENO1; ENO2; ENO3; ESR1; ESR2; GAPDH; GOT1; GOT2; IDH1; IDH2; IDH3A; IDH3G; MAT1A; MAT2B; MED1; NAGS; NCOA3; NCOR1; PAH; PFKL; PFKM; PFKP; PGAM2; PGK1; PKLR; PRPS1L1; PRPS2; SDS; SHMT1; SHMT2; TALDO1; TKTL1; TKTL2	ACO1; ACO2; ACY1; ALDH18A1; ALDOA; ALDOB; ALDOC; ARG2; BCAT1; BCAT2; CBS; CS; ENO1; ENO2; ENO3; ESR1; ESR2; GAPDH; GOT1; GOT2; IDH1; IDH2; IDH3A; IDH3G; MAT1A; MAT2B; MED1; NAGS; NCOA3; NCOR1; PAH; PFKL; PFKM; PFKP; PGAM2; PGK1; PKLR; PRPS1L1; PRPS2; SDS; SHMT1; SHMT2; TALDO1; TKTL1; TKTL2
KEGG	hsa04932	Non-alcoholic fatty liver disease	0.000999001	0.000999001	0.001998	0.000999001	0.000999001	0.000999001	0.0011655	https://www.kegg.jp/kegg-bin/show_pathway?hsa04932/9370+468+581+637+836+840+841+355+3552+3553+3569+5599+5313+5465+5563+5879+6256+9021+7124+7494+	0	20	74	0.27			PKLR; ADIPOQ; CASP7; CXCL8; CYP2E1; IL1B; NDUFA10; NDUFA12; NDUFA1; NDUFA4L2; NDUFA5; NDUFA7; NDUFA9; NDUFB1; NDUFB4; NDUFB5; NDUFB6; NDUFB8; NDUFC2; NDUFS1; NDUFS6; NDUFS8; NDUFV2; NDUFV3; PPARA; PPARG; RXRA; SDHB; TNF; UQCRH; FAS; PRKAA2; CASP3; UQCRQ; SOCS3; RAC1; MAPK8; XBP1; BID; IL6; ATF4; BAX; NDUFV1; CASP8; IL1A	ADIPOQ; ATF4; BAX; BID; CASP3; CASP7; CASP8; FAS; IL1A; IL1B; IL6; MAPK8; PKLR; PPARA; PRKAA2; RAC1; RXRA; SOCS3; TNF; XBP1
KEGG	hsa05170	Human immunodeficiency virus 1 infection	0.000999001	0.000999001	0.000999001	0.001998	0.000999001	0.000999001	0.0011655	https://www.kegg.jp/kegg-bin/show_pathway?hsa05170/581+596+637+836+841+842+1072+1399+355+2770+2773+2782+2783+2784+59345+10681+2790+2791+55970+51764+54331+2785+2786+2787+2788+94235+2792+2793+5599+2475+4773+4893+5747+5879+5880+9978+6198+7124+	0	38	208	0.18			GNAI1; GNAI3; GNB1; GNB2; GNB3; GNB4; GNB5; GNG10; GNG11; GNG12; GNG13; GNG2; GNG3; GNG4; GNG5; GNG7; GNG8; GNGT1; GNGT2; TNF; ELOB; FAS; RBX1; CRKL; BCL2; CASP3; NFATC2; RAC1; CFL1; MAPK8; CCNB1; RPS6KB1; BID; CGAS; BAX; NFKBIA; CASP9; NRAS; PTK2; CASP8; MTOR	BAX; BCL2; BID; CASP3; CASP8; CASP9; CFL1; CRKL; FAS; GNAI1; GNAI3; GNB1; GNB2; GNB3; GNB4; GNB5; GNG10; GNG11; GNG12; GNG13; GNG2; GNG3; GNG4; GNG5; GNG7; GNG8; GNGT1; GNGT2; MAPK8; MTOR; NFATC2; NRAS; PTK2; RAC1; RAC2; RBX1; RPS6KB1; TNF
NCI	p53downstreampathway	NA	0.000999001	0.000999001	0.000999001	0.001998	0.000999001	0.000999001	0.0011655		0	25	133	0.19			HDAC2; RRM2B; TP53; VDR; FAS; CTSD; FDXR; BCL2; KAT2A; CCNB1; CREBBP; BID; BAX; RB1; FOXA1	BAK_FOXC1; BAX; BCL2; BID; Cbp_p300; Cbp_p300_JMY; CCNB1; CTSD; FAS; FDXR; FOXA1; GCN5-L_ADA2B_TAF9; HDAC2; HSPA1B; MET; p53 (tetramer)_Drosha_DGCR8_p68 helicase; p53 (tetramer)_NF-Y; p53 (tetramer)_SP1; p53_BCL2 subfamily; p53_Cbp_p300_CARM1_PRMT1 (tetramer); PUMA_BCL2 subfamily; RB1; RRM2B; TP53; VDR
NCI	caspase_pathway	Caspase cascade in apoptosis	0.000999001	0.000999001	0.000999001	0.000999001	0.001998	0.000999001	0.0011655	https://www.gsea-msigdb.org/gsea/msigdb/cards/PID_CASPASE_PATHWAY.html	1	13	51	0.25	CHEBI:15846	NAD(+)	CASP7; TNF; BCL2; CASP3; ACTA1; BID; BAX; CASP9; PTK2; CASP8; ARHGDIB	ACTA1; APAF-1_Caspase 9; ARHGDIB; BAX; BCL2; BID; CASP3; CASP7; CASP8; p15 BID_BAX; PTK2; TNF; TNF-alpha_TNFR1A_TRADD_MADD_cIAP2_RIP_TRAF2_RAIDD_PIDD
REACTOME	Heme_biosynthesis	Heme_biosynthesis	0.000999001	0.001998	0.000999001	0.000999001	0.000999001	0.000999001	0.0011655	https://www.gsea-msigdb.org/gsea/msigdb/cards/REACTOME_HEME_BIOSYNTHESIS.html	6	3	30	0.1	CHEBI:15428; CHEBI:15439; CHEBI:16526; CHEBI:16645; CHEBI:17381; CHEBI:17549	glycine; coproporphyrinogen III; carbon dioxide; preuroporphyrinogen; porphobilinogen; 5-aminolevulinic acid	ALAS1; ALAS2; HMBS; ALAD; CPOX; UROD; ABCG2; ALB	ALAD; CPOX; UROD
REACTOME	Beta_oxidation_of_very_long_chain_fatty_acids	Beta_oxidation_of_very_long_chain_fatty_acids	0.000999001	0.000999001	0.000999001	0.000999001	0.000999001	0.001998	0.0011655	https://www.gsea-msigdb.org/gsea/msigdb/cards/REACTOME_BETA_OXIDATION_OF_VERY_LONG_CHAIN_FATTY_ACIDS.html	5	4	22	0.18	CHEBI:15351; CHEBI:15366; CHEBI:15533; CHEBI:16347; CHEBI:57589	acetyl-CoA; acetic acid; octanoyl-CoA; (R)-carnitine; O-acetyl-L-carnitine	EHHADH; ECI2; ACOT8; ACOX1	ACAA1; ACOT8; ACOX1; CRAT
BioCarta	d4gdipathway	D4-GDI Signaling Pathway	0.000999001	0.000999001	0.001998	0.001998	0.000999001	0.000999001	0.001332	https://www.gsea-msigdb.org/gsea/msigdb/cards/BIOCARTA_D4GDI_PATHWAY.html	0	4	7	0.57			CASP3; CASP9; CASP8; ARHGDIB	ARHGDIB; CASP3; D4-GDI_RHO; RHOA
NCI	hdac_classi_pathway	Signaling events mediated by HDAC Class I	0.000999001	0.002997	0.000999001	0.000999001	0.000999001	0.000999001	0.001332	https://www.gsea-msigdb.org/gsea/msigdb/cards/PID_HDAC_CLASSI_PATHWAY.html	0	31	81	0.38			HDAC1; HDAC2; PPARG; SAP18; SIN3B; SIRT3; SIRT4; SIRT5; SIRT6; TNF; NCOR1; CREBBP; NFKBIA	Cbp_p300; FKBP25_HDAC1_HDAC2; GATA1_HDAC1; HDAC complex; HDAC1; HDAC1_Smad7; HDAC2; I kappa B alpha_HDAC1; I kappa B alpha_HDAC3; NCOR1; NF kappa B_RelA_I kappa B alpha; NF kappa B1 p50_RelA_I kappa B alpha; NFKBIA; NuRD_MBD2 Complex (MeCP1); NuRD_MBD2_PRMT5 Complex; NuRD_MBD3 Complex; NuRD_MBD3 Complex_GATA1_Fog1; NuRD_MBD3_MBD3L2 Complex; PPARG; Ran_GTP_Exportin 1_HDAC1; SAP18; SIN3_HDAC comple…
NCI	il2_pi3kpathway	NA	0.000999001	0.000999001	0.000999001	0.000999001	0.000999001	0.002997	0.001332		3	8	36	0.22	CHEBI:15996; CHEBI:17489; CHEBI:17552	GTP; 3',5'-cyclic AMP; GDP	PTPN11; RPS6; SHC1; BCL2; RAC1; RPS6KB1; MTOR	40S S6 ribosomal protein _40s Ribosomal subunit_eIF3; AKT1_mTOR_p70S6K_Hsp90_TERT; BCL2; IL2_IL2R alpha_beta_gamma_JAK1_LCK_JAK3_SHC_GAB2_GRB2_SOS1_SHP2_PI3K; MTOR; RAC1_GDP; RAC1_GTP; RPS6KB1
REACTOME	Cholesterol_biosynthesis	Cholesterol_biosynthesis	0.000999001	0.001998	0.000999001	0.001998	0.000999001	0.000999001	0.001332	https://www.gsea-msigdb.org/gsea/msigdb/cards/REACTOME_CHOLESTEROL_BIOSYNTHESIS.html	8	5	59	0.08	CHEBI:15345; CHEBI:15351; CHEBI:15422; CHEBI:16057; CHEBI:16474; CHEBI:16526; CHEBI:17211; CHEBI:17407	acetoacetyl-CoA; acetyl-CoA; ATP; prenyl diphosphate; NADPH; carbon dioxide; geranyl diphosphate; 2-trans,6-trans-farnesyl diphosphate	FDFT1; GGPS1; HMGCS1; MVD; DHCR7	509037; FDFT1; GGPS1; HMGCS1; MVD
REACTOME	Regulation_of_Lipid_Metabolism_by_Peroxisome_proliferator_activated_receptor_alpha__PPARalpha_	Regulation_of_Lipid_Metabolism_by_Peroxisome_proliferator_activated_receptor_alpha__PPARalpha_	0.000999001	0.000999001	0.000999001	0.000999001	0.001998	0.001998	0.001332		0	4	10	0.4			ALAS1; UGT1A9; ABCA1; ACADM; ACOX1; ACSL1; CD36; CPT1A; CYP1A1; CYP4A11; FDFT1; HMGCS1; ME1; NCOA1; NCOA2; NR1H4; PPARA; PPARG; RXRA; SIN3B; SMARCD3; NCOA3; TRIB3; RGL1; FABP1; TXNRD1; NCOR1; PLIN2; TNFRSF21; CREBBP; CHD9; NCOA6; APOA2; MED1	ACOX1; PPARA; RXRA; TBL1X
BioCarta	mta3pathway	Downregulated of MTA-3 in ER-negative Breast Tumors	0.001998	0.000999001	0.000999001	0.001998	0.001998	0.000999001	0.0014985	https://www.gsea-msigdb.org/gsea/msigdb/cards/BIOCARTA_MTA3_PATHWAY.html	0	9	21	0.43			ALDOA; ESR1; HDAC1; CTSD	ALDOA; CTSD; ESR1; Estrogen_ER alpha; Estrogen_Estrogen_ER alpha_ER alpha; Estrogen_Estrogen_ER alpha_ER alpha_CoA; GAPDH; HDAC1; MTA3_MBD3_HDAC
BioCarta	vegfpathway	VEGF, Hypoxia, and Angiogenesis	0.000999001	0.000999001	0.000999001	0.001998	0.002997	0.000999001	0.0014985	https://www.gsea-msigdb.org/gsea/msigdb/cards/BIOCARTA_VEGF_PATHWAY.html	5	8	30	0.27	CHEBI:15996; CHEBI:16349; CHEBI:16467; CHEBI:16595; CHEBI:17552	GTP; L-citrulline; L-arginine; 1D-myo-inositol 1,4,5-trisphosphate; GDP	NOS3; SHC1; VEGFA; VHL	100686; 100687; bradykinin_Bradykinin receptor B2; FAK_p130CAS_SRC_CSK_paxillin_actin; NOS III_Caveolin-1; NOS3; SHC_GRB2_SOS-1; VEGF_VEGF R
KEGG	hsa04216	Ferroptosis	0.000999001	0.000999001	0.000999001	0.000999001	0.003996	0.000999001	0.0014985	https://www.kegg.jp/kegg-bin/show_pathway?hsa04216/1536+6303+112483+6520+23657+7018+7157+	30	7	26	0.27	CHEBI:15351; CHEBI:15351; CHEBI:15351; CHEBI:15843; CHEBI:15843; CHEBI:15843; CHEBI:16015; CHEBI:16015; CHEBI:16015; CHEBI:16015; CHEBI:16015; CHEBI:16015; CHEBI:16015; CHEBI:16015; CHEBI:16015; CHEBI:16856; CHEBI:16856; CHEBI:16856; CHEBI:16856; CHEBI:16856; CHEBI:16856; CHEBI:16856; CHEBI:16856; CHEBI:16856; CHEBI:17858; CHEBI:17858; CHEBI:17858; CHEBI:17858; CHEBI:53487; CHEBI:53487	acetyl-CoA; acetyl-CoA; acetyl-CoA; arachidonic acid; arachidonic acid; arachidonic acid; L-glutamic acid; L-glutamic acid; L-glutamic acid; L-glutamic acid; L-glutamic acid; L-glutamic acid; L-glutamic acid; L-glutamic acid; L-glutamic acid; glutathione; glutathione; glutathione; glutathione; glutathione; glutathione; glutathione; glutathione; glutathione; glutathione disulfide; glutathione disu…	ACSL1; ACSL3; GSS; HMOX1; SLC3A2; TF; TP53; PRNP; ATG5; MAP1LC3B; SAT1; SLC7A11; CYBB	CYBB; SAT1; SAT2; SLC3A2; SLC7A11; TF; TP53
NCI	shp2_pathway	SHP2 signaling	0.000999001	0.002997	0.000999001	0.000999001	0.001998	0.000999001	0.0014985	https://www.gsea-msigdb.org/gsea/msigdb/cards/PID_SHP2_PATHWAY.html	5	20	46	0.43	CHEBI:15996; CHEBI:16349; CHEBI:16467; CHEBI:16474; CHEBI:17552	GTP; L-citrulline; L-arginine; NADPH; GDP	GNAI1; GNAI3; IGF1R; NOS3; PDGFB; PTPN11; SHC1; VEGFA; RHOA; IL6; NRAS	afadin_SHP2; EGFR_EGFR_EGF_EGF_GNAI1_GNAI3_GAB1; FRS2 family_SHP2; GAB1_SHP2_PKA_eNOS; IGF-1R heterotetramer_IGF1_IRS1; IL2_IL2R alpha_beta_gamma_JAK1_LCK_JAK3_SHC_GAB2_GRB2_SOS1_SHP2_PI3K; IL2_IL2R alpha_beta_gamma_JAK1_LCK_JAK3_SHC_GRB2_SOS1_GAB2; IL2_IL2R alpha_beta_gamma_JAK1_LCK_JAK3_SHC_GRB2_SOS1_GAB2_SHP2; IL6_IL6RA_gp130 (dimer)_JAK1_JAK1_LMO4; NOS3; PDGF-BB_PDGFRB (dimer); PDGF-BB_PDGFRB…
REACTOME	ADP_signalling_through_P2Y_purinoceptor_1	ADP_signalling_through_P2Y_purinoceptor_1	0.000999001	0.000999001	0.001998	0.000999001	0.000999001	0.002997	0.0014985	https://www.gsea-msigdb.org/gsea/msigdb/cards/REACTOME_ADP_SIGNALLING_THROUGH_P2Y_PURINOCEPTOR_1.html	3	6	13	0.46	CHEBI:15422; CHEBI:15996; CHEBI:17552	ATP; GTP; GDP	GNB1; GNB2; GNB3; GNB4; GNB5; GNG10; GNG11; GNG12; GNG13; GNG2; GNG3; GNG4; GNG5; GNG7; GNG8; GNGT1; GNGT2; SRC; P2RY1	508165; 508309; GNG2; Heterotrimeric G-protein Gq_11 (inactive); P2RY1; SRC
REACTOME	Glutamate_Neurotransmitter_Release_Cycle	Glutamate_Neurotransmitter_Release_Cycle	0.000999001	0.000999001	0.003996	0.000999001	0.000999001	0.000999001	0.0014985	https://www.gsea-msigdb.org/gsea/msigdb/cards/REACTOME_GLUTAMATE_NEUROTRANSMITTER_RELEASE_CYCLE.html	2	4	18	0.22	CHEBI:16015; CHEBI:18050	L-glutamic acid; L-glutamine	GLS; GLS2; CPLX1; PPFIA1; PPFIA3; RAB3A; SLC38A2; SNAP25; STX1A; SLC1A1; SLC1A2; SLC1A3	CPLX1; SLC38A2; SNAP25; STX1A
REACTOME	RNA_Polymerase_I_Transcription_Initiation	RNA_Polymerase_I_Transcription_Initiation	0.000999001	0.001998	0.000999001	0.000999001	0.002997	0.000999001	0.0014985	https://www.gsea-msigdb.org/gsea/msigdb/cards/REACTOME_RNA_POLYMERASE_I_TRANSCRIPTION_INITIATION.html	1	6	15	0.4	CHEBI:15351	acetyl-CoA	ERCC6; HDAC1; HDAC2; POLR2E; ERCC2; KAT2A; TAF1C; POLR1A; POLR2H; POLR2L; GTF2H3; GTF2H4	ERCC6; GTF2H2; POLR1A; POLR2H; TAF1B; TAF1C
BioCarta	mrppathway	Multi-Drug Resistance Factors	0.000999001	0.001998	0.000999001	0.001998	0.000999001	0.002997	0.001665	https://www.gsea-msigdb.org/gsea/msigdb/cards/BIOCARTA_MRP_PATHWAY.html	1	3	12	0.25	CHEBI:16856	glutathione	ABCC1; GSTP1	ABCB1; ABCC1; GSTP1
KEGG	hsa00512	Mucin type O-glycan biosynthesis	0.000999001	0.000999001	0.000999001	0.002997	0.001998	0.001998	0.001665	https://www.kegg.jp/kegg-bin/show_pathway?hsa00512/192134+79695+2650+51301+6482+	0	5	21	0.24			B3GNT3; B3GNT6; GALNT1; GALNT5; GCNT1; GCNT4; ST3GAL1; ST6GALNAC3	B3GNT6; GALNT12; GCNT1; GCNT4; ST3GAL1
KEGG	hsa00471	hsa00471	0.001998	0.000999001	0.003996	0.000999001	0.000999001	0.000999001	0.001665	https://www.kegg.jp/kegg-bin/show_pathway?hsa00471/2744+27165+2746+C02237	1	3	7	0.43	CHEBI:16924	5-oxo-D-proline	GLS; GLS2; GLUD1	GLS; GLS2; GLUD1
KEGG	hsa04724	Glutamatergic synapse	0.000999001	0.000999001	0.000999001	0.004995	0.000999001	0.000999001	0.001665	https://www.kegg.jp/kegg-bin/show_pathway?hsa04724/109+196883+1742+2770+2773+2782+2783+2784+59345+10681+2790+2791+55970+51764+54331+2785+2786+2787+2788+94235+2792+2793+2890+2891+2892+2893+2897+2902+2903+2911+2914+123745+	21	32	98	0.33	CHEBI:16015; CHEBI:16015; CHEBI:16015; CHEBI:16015; CHEBI:16015; CHEBI:16015; CHEBI:16015; CHEBI:16015; CHEBI:16015; CHEBI:17489; CHEBI:17489; CHEBI:18050; CHEBI:18050; CHEBI:18050; CHEBI:18050; CHEBI:18050; CHEBI:18050; CHEBI:18050; CHEBI:18050; CHEBI:18050; CHEBI:18050	L-glutamic acid; L-glutamic acid; L-glutamic acid; L-glutamic acid; L-glutamic acid; L-glutamic acid; L-glutamic acid; L-glutamic acid; L-glutamic acid; 3',5'-cyclic AMP; 3',5'-cyclic AMP; L-glutamine; L-glutamine; L-glutamine; L-glutamine; L-glutamine; L-glutamine; L-glutamine; L-glutamine; L-glutamine; L-glutamine	GLS; GLS2; ADCY4; GNAI1; GNAI3; GNB1; GNB2; GNB3; GNB4; GNB5; GNG10; GNG11; GNG12; GNG13; GNG2; GNG3; GNG4; GNG5; GNG7; GNG8; GNGT1; GNGT2; SLC38A2; GRM4; GRIA2; SLC1A1; GRM1; DLG4; GRIA3; GRIA1; SLC1A2; GRIA4; GRIN1; GRIN2A; SLC1A3; GRIK1	ADCY3; ADCY4; DLG4; GNAI1; GNAI3; GNB1; GNB2; GNB3; GNB4; GNB5; GNG10; GNG11; GNG12; GNG13; GNG2; GNG3; GNG4; GNG5; GNG7; GNG8; GNGT1; GNGT2; GRIA1; GRIA2; GRIA3; GRIA4; GRIK1; GRIN1; GRIN2A; GRM1; GRM4; PLA2G4E
KEGG	hsa04920	Adipocytokine signaling pathway	0.000999001	0.000999001	0.000999001	0.00599401	0.000999001	0.000999001	0.0018315	https://www.kegg.jp/kegg-bin/show_pathway?hsa04920/32+81616+9370+1374+5599+2475+4793+5465+5781+9021+7124+	0	11	27	0.41			PCK1; PCK2; ACACB; ACSL1; ACSL3; ADIPOQ; CD36; CPT1A; CPT1B; CPT1C; PPARA; PTPN11; RXRA; TNF; PRKAA2; SOCS3; POMC; MAPK8; NFKBIA; MTOR	ACACB; ACSBG2; ADIPOQ; CPT1A; MAPK8; MTOR; NFKBIB; PPARA; PTPN11; SOCS3; TNF
KEGG	hsa04071	Sphingolipid signaling pathway	0.000999001	0.000999001	0.00599401	0.000999001	0.000999001	0.001998	0.001998	https://www.kegg.jp/kegg-bin/show_pathway?hsa04071/581+596+637+1509+2534+2770+2773+3827+5599+4846+4893+5879+5880+387+7124+7157+C16845	11	16	103	0.16	CHEBI:16393; CHEBI:16393; CHEBI:17115; CHEBI:17115; CHEBI:17115; CHEBI:17115; CHEBI:17115; CHEBI:17115; CHEBI:17115; CHEBI:17115; CHEBI:25941	sphingosine; sphingosine; L-serine; L-serine; L-serine; L-serine; L-serine; L-serine; L-serine; L-serine; peroxynitrite	ABCC1; FYN; GNAI1; GNAI3; NOS3; TNF; TP53; KNG1; CTSD; BCL2; RHOA; RAC1; MAPK8; BID; BAX; NRAS	BAX; BCL2; BID; CTSD; FYN; GNAI1; GNAI3; KNG1; MAPK8; NOS3; NRAS; RAC1; RAC2; RHOA; TNF; TP53
REACTOME	Recycling_of_bile_acids_and_salts	Recycling_of_bile_acids_and_salts	0.000999001	0.003996	0.000999001	0.000999001	0.002997	0.001998	0.001998	https://www.gsea-msigdb.org/gsea/msigdb/cards/REACTOME_RECYCLING_OF_BILE_ACIDS_AND_SALTS.html	1	5	28	0.18	CHEBI:15422	ATP	BAAT; NCOA1; NCOA2; NR1H4; RXRA; SLC10A2; SLC27A5; ALB	508220; 508902; 508951; ALB; BAAT
BioCarta	arenrf2pathway	Oxidative Stress Induced Gene Expression Via Nrf2	0.000999001	0.000999001	0.000999001	0.003996	0.001998	0.003996	0.0021645	https://www.gsea-msigdb.org/gsea/msigdb/cards/BIOCARTA_ARENRF2_PATHWAY.html	0	6	9	0.67			GSTA1; GSTA5; HMOX1; HMOX2; KEAP1; NFE2L2; CREB1; MAPK8; MAFF; MAFG; POR	KEAP1; MAFF; NFE2L2; Nrf2_bZip; Nrf2_Keap1; Nrf2_Small Mafs
BioCarta	pelp1pathway	Pelp1 Modulation of Estrogen Receptor Activity	0.002997	0.000999001	0.000999001	0.002997	0.003996	0.000999001	0.0021645	https://www.gsea-msigdb.org/gsea/msigdb/cards/BIOCARTA_PELP1_PATHWAY.html	0	7	11	0.64			ESR1; CREBBP	26783; CREBBP; ESR1; Estrogen_ER alpha; Estrogen_ER alpha_PELP1; Estrogen_ER alpha_PELP1_SRC; PELP1_CBP
KEGG	hsa04725	Cholinergic synapse	0.000999001	0.000999001	0.000999001	0.00799201	0.000999001	0.000999001	0.0021645	https://www.kegg.jp/kegg-bin/show_pathway?hsa04725/109+196883+468+596+814+1385+2534+2770+2773+2782+2783+2784+59345+10681+2790+2791+55970+51764+54331+2785+2786+2787+2788+94235+2792+2793+9177+170572+4893+	7	29	101	0.29	CHEBI:15351; CHEBI:15351; CHEBI:15351; CHEBI:15366; CHEBI:15366; CHEBI:17489; CHEBI:17489	acetyl-CoA; acetyl-CoA; acetyl-CoA; acetic acid; acetic acid; 3',5'-cyclic AMP; 3',5'-cyclic AMP	ADCY4; FYN; GNAI1; GNAI3; GNB1; GNB2; GNB3; GNB4; GNB5; GNG10; GNG11; GNG12; GNG13; GNG2; GNG3; GNG4; GNG5; GNG7; GNG8; GNGT1; GNGT2; CAMK4; BCL2; KCNQ2; CREB1; CHAT; ATF4; NRAS	ADCY3; ADCY4; ATF4; BCL2; CAMK4; CREB1; FYN; GNAI1; GNAI3; GNB1; GNB2; GNB3; GNB4; GNB5; GNG10; GNG11; GNG12; GNG13; GNG2; GNG3; GNG4; GNG5; GNG7; GNG8; GNGT1; GNGT2; HTR3B; HTR3C; NRAS
NCI	nfat_tfpathway	Calcineurin-regulated NFAT-dependent transcription in lymphocytes	0.001998	0.001998	0.002997	0.000999001	0.000999001	0.003996	0.0021645	https://www.gsea-msigdb.org/gsea/msigdb/cards/PID_NFAT_TFPATHWAY.html	0	18	58	0.31			IL4; PPARG; PTGS2; SLC3A2; TNF; GATA3; CASP3; NFATC2	CASP3; GATA3; IL4; JUN_FOS_NFAT1; JUN_FOSNFAT1-c-4; JUN_NFAT1-c-4_p21SNFT; JUNB_Fra1_NFAT1-c-4; NFAT1-c-4 (dimer)_EGR1; NFAT1-c-4 (dimer)_EGR4; NFAT1-c-4_ICER1; NFAT1-c-4_MAF_IRF4; NFAT1-c-4_PPARG; NFAT1_FOXP3; NFATC2; PPARG; PTGS2; SLC3A2; TNF
REACTOME	Purine_salvage	Purine_salvage	0.001998	0.001998	0.000999001	0.002997	0.001998	0.002997	0.0021645	https://www.gsea-msigdb.org/gsea/msigdb/cards/REACTOME_PURINE_SALVAGE.html	5	3	34	0.09	CHEBI:15422; CHEBI:16474; CHEBI:16708; CHEBI:17345; CHEBI:28542	ATP; NADPH; adenine; guanosine 5'-monophosphate; 2-deoxy-D-ribofuranose 1-phosphate	GMPR; GMPR2; DCK; AMPD3	DCK; HPRT1; PNP
BioCarta	carmerpathway	NA	0.002997	0.001998	0.002997	0.003996	0.000999001	0.000999001	0.002331		0	7	15	0.47			ESR1; HDAC1; HDAC2; CREBBP; MED1	CREBBP; ESR1; Estrogen_ER alpha; Estrogen_ER alpha_Estrogen_ER alpha_GRIP1_CARM1_p300(Me); Estrogen_ER alpha_Estrogen_ER alpha_GRIP1_CARM1_p300(Me)_CBP(Me); Estrogen_Estrogen_ER alpha_ER alpha; p300_CBP
BioCarta	pparapathway	Mechanism of Gene Regulation by Peroxisome Proliferators via PPARa(alpha)	0.000999001	0.000999001	0.001998	0.00899101	0.000999001	0.000999001	0.0024975	https://www.gsea-msigdb.org/gsea/msigdb/cards/BIOCARTA_PPARA_PATHWAY.html	0	11	22	0.5			EHHADH; ACOX1; DUT; ME1; NCOA1; NOS2; PPARA; PTGS2; RXRA; TNF; FABP1; NCOR1; CREBBP; NFKBIA; RB1; APOA2; MED1; HSPA1A	DUT; NOS2; PPAR-alpha_Co-Repressors; PPAR-alpha_Nuclear receptors; PPAR-alpha_PPAR chaperone; PPAR-alpha_PPAR ligands; PPAR-alpha_PPAR ligands_RXR; PPAR-alpha_PPAR ligands_RXR_Co-Activators; PPAR-alpha_Transcription factors; PPARA; RXRA
KEGG	hsa05135	Yersinia infection	0.000999001	0.000999001	0.000999001	0.004995	0.000999001	0.00599401	0.0024975	https://www.kegg.jp/kegg-bin/show_pathway?hsa05135/382+6347+1399+3586+3606+3553+3569+5599+4773+4792+5747+5879+5880+387+6714+7124+8976+	0	17	137	0.12			CXCL8; IL1B; SRC; TNF; IL10; CRKL; IL18; CCL2; WASL; RHOA; NFATC2; RAC1; MAPK8; IL6; NFKBIA; PTK2; ARF6	ARF6; CCL2; CRKL; IL10; IL18; IL1B; IL6; MAPK8; NFATC2; NFKBIA; PTK2; RAC1; RAC2; RHOA; SRC; TNF; WASL
KEGG	hsa01524	Platinum drug resistance	0.000999001	0.000999001	0.004995	0.00699301	0.000999001	0.000999001	0.002664	https://www.kegg.jp/kegg-bin/show_pathway?hsa01524/581+596+637+836+841+842+1029+355+7157+	0	9	39	0.23			BAX; BCL2; BID; CASP3; CASP8; CASP9; CDKN2A; FAS; TP53	BAX; BCL2; BID; CASP3; CASP8; CASP9; CDKN2A; FAS; TP53
NCI	rb_1pathway	Regulation of retinoblastoma protein	0.000999001	0.001998	0.000999001	0.00999001	0.000999001	0.000999001	0.002664	https://www.gsea-msigdb.org/gsea/msigdb/cards/PID_RB_1PATHWAY.html	0	31	79	0.39			CKM; HDAC1; PPARG; SUV39H1; CEBPB; CREBBP; CDKN2A; ATF2; RB1	ATF2; Cbp_p300; CDK4-6_Cyclin D_p16INK4a; CDKN2A; CEBPB; CKM; HDAC1; MET; PPARG; RB1; RB1_c-Abl; RB1_E2F1-3; RB1_E2F1-3_DP; RB1_E2F1-3_DP_CHE-1; RB1_E2F1-3_DP_HDAC1; RB1_E2F1-3_DP_HDAC1_DNMT1; RB1_E2F1-3_DP_HDAC1_RBBP4; RB1_E2F1-3_DP_HDAC3; RB1_E2F1-3_DP_HDAC3_RBBP4; RB1_E2F1-3_DP_SPI1; RB1_E2F1-3_DP_SUV39H1; RB1_E2F1-3_Elf1; RB1_E2F4_DP; RB1_E2F4_DP_CtBP; RB1_E2F4_DP_CtBP_hPC2; RB1_ID2; RB1_JUN;…
BioCarta	raccpathway	Ion Channels and Their Functional Role in Vascular Endothelium	0.001998	0.000999001	0.000999001	0.00599401	0.00799201	0.000999001	0.0031635	https://www.gsea-msigdb.org/gsea/msigdb/cards/BIOCARTA_RACC_PATHWAY.html	5	8	24	0.33	CHEBI:15422; CHEBI:15996; CHEBI:16349; CHEBI:16467; CHEBI:17489	ATP; GTP; L-citrulline; L-arginine; 3',5'-cyclic AMP	NOS3; KCNQ2; TRPV4	bradykinin_Bradykinin receptor B2; CCL4; CNG_HCN channel; G-protein receptor_G-gamma_G-beta_G-alpha-S_GDP; Ligand_GPCR_g-beta_g-gamma; NOS III_Caveolin-1; NOS3; SOC_RACC channel
KEGG	hsa00500	Starch and sucrose metabolism	0.001998	0.000999001	0.00899101	0.003996	0.001998	0.001998	0.00333	https://www.kegg.jp/kegg-bin/show_pathway?hsa00500/5169+2998+80201+5834+7360+54579+C00167+C00089+C01231+C00760+C00031+C00092	10	6	46	0.13	CHEBI:4170; CHEBI:15946; CHEBI:17992; CHEBI:17992; CHEBI:17992; CHEBI:17992; CHEBI:17992; CHEBI:18148; CHEBI:18148; CHEBI:18246	D-glucopyranose 6-phosphate; keto-D-fructose 6-phosphate; sucrose; sucrose; sucrose; sucrose; sucrose; alpha-D-glucose 1,6-bisphosphate; alpha-D-glucose 1,6-bisphosphate; (1->4)-beta-D-glucan	UGT2B4; UGT2B7; UGT2B10; UGT2B15; UGT2B17; UGT2B11; UGT2A1; UGT2B28; UGT1A10; UGT1A8; UGT1A7; UGT1A6; UGT1A5; UGT1A9; UGT1A4; UGT1A1; UGT1A3; UGT2A3; ENPP1; ENPP3; GYS2; HK1; HK3; PYGL; UGP2	ENPP3; GYS2; HKDC1; PYGB; UGP2; UGT1A5
KEGG	hsa00532	Glycosaminoglycan biosynthesis - chondroitin sulfate / dermatan sulfate	0.000999001	0.002997	0.002997	0.002997	0.00599401	0.004995	0.0034965	https://www.kegg.jp/kegg-bin/show_pathway?hsa00532/337876+55454+	2	2	14	0.14	CHEBI:17980; CHEBI:17980	3'-phospho-5'-adenylyl sulfate; 3'-phospho-5'-adenylyl sulfate	B3GAT1; CHPF2; CHPF; CSGALNACT1; CHST15	CHSY3; CSGALNACT2
BioCarta	ccr3pathway	CCR3 signaling in Eosinophils	0.000999001	0.001998	0.000999001	0.00899101	0.003996	0.004995	0.003663	https://www.gsea-msigdb.org/gsea/msigdb/cards/BIOCARTA_CCR3_PATHWAY.html	2	6	29	0.21	CHEBI:15996; CHEBI:16595	GTP; 1D-myo-inositol 1,4,5-trisphosphate	NOX1; RHOA	101069; CCR3_g-alpha-s_g-beta_g-gamma_g-alpha-q; DECR1; EOTAXIN_CCR3_g-alpha-s_g-beta_g-gamma; PTK2; RHOA
KEGG	hsa00510	N-Glycan biosynthesis	0.000999001	0.002997	0.002997	0.002997	0.00599401	0.00599401	0.003663	https://www.kegg.jp/kegg-bin/show_pathway?hsa00510/8704+22845+57171+8818+4247+11282+4249+	0	7	72	0.1			B4GALT1; B4GALT3; B4GALT2; DOLK; DOLPP1; DPM2; MGAT2; MGAT4B; MGAT5B	B4GALT2; DOLK; DOLPP1; DPM2; MGAT2; MGAT4B; MGAT5
BioCarta	pyk2pathway	Links between Pyk2 and Map Kinases	0.000999001	0.004995	0.001998	0.010989	0.003996	0.000999001	0.003996	https://www.gsea-msigdb.org/gsea/msigdb/cards/BIOCARTA_PYK2_PATHWAY.html	2	9	37	0.24	CHEBI:15996; CHEBI:16595	GTP; 1D-myo-inositol 1,4,5-trisphosphate	SHC1; CRKL; RAC1; MAPK8	100735; 101195; 26783; MAPK8; PYK2_SRC; PYK2_SRC_GRB2_SOS-1; PYK2_SRC_P130cas_CRKL; SHC_GRB2_SOS-1; SHC1
NCI	reelinpathway	NA	0.000999001	0.003996	0.001998	0.004995	0.003996	0.00799201	0.003996		0	20	42	0.48			FYN; CRKL; MAPT; MAPK8; RELN; GRIN2A; RAP1A	CRLK_C3G; DAB1_CRKL_C3G; FYN; GRIN2A; GRIN2A_RELN_LRP8_DAB1_Fyn; GRIN2B_RELN_LRP8_DAB1_Fyn; MAPK8IP1_MKK7_MAP3K11_JNK1; MAPT; RAP1A; RELN; RELN_LRP8; RELN_LRP8_DAB1; RELN_LRP8_DAB1_Fyn; RELN_LRP8_DAB1_Fyn_MAPK8IP1_MKK7_MAP3K11_JNK1; RELN_LRP8_Fyn; RELN_VLDLR; RELN_VLDLR_DAB1; RELN_VLDLR_DAB1_Fyn; RELN_VLDLR_DAB1_P13K; RELN_VLDLR_Fyn
KEGG	hsa00562	Inositol phosphate metabolism	0.00599401	0.004995	0.000999001	0.004995	0.001998	0.00599401	0.0041625	https://www.kegg.jp/kegg-bin/show_pathway?hsa00562/4329+3628+56623+27124+3705+55586+C00024+C00111+C01284+C01245+C01220+C04063+C00092	12	6	51	0.12	CHEBI:4170; CHEBI:15351; CHEBI:15351; CHEBI:15351; CHEBI:16108; CHEBI:16108; CHEBI:16322; CHEBI:17816; CHEBI:28858; CHEBI:28858; CHEBI:30164; CHEBI:47952	D-glucopyranose 6-phosphate; acetyl-CoA; acetyl-CoA; acetyl-CoA; dihydroxyacetone phosphate; dihydroxyacetone phosphate; myo-inositol 1,3,4,5,6-pentakisphosphate; 1D-myo-inositol 1,4-bisphosphate; 1D-myo-inositol 3,4-bisphosphate; 1D-myo-inositol 3,4-bisphosphate; 5-diphospho-1D-myo-inositol pentakisphosphate; D-glucopyranuronic acid	INPP1; ALDH6A1; INPP5E; INPP5K; ITPK1; MIOX	ALDH6A1; INPP1; INPP5E; INPP5J; ITPK1; MIOX
NCI	rac1_pathway	RAC1 signaling pathway	0.000999001	0.001998	0.001998	0.015984	0.000999001	0.003996	0.004329	https://www.gsea-msigdb.org/gsea/msigdb/cards/PID_RAC1_PATHWAY.html	0	12	48	0.25			NCF2; NOX1; RAC1; CFL1; MAPK8; ATF2; CYBB	ATF2; CFL1; MAPK8; NOX1_NOXA1_NOXO1; p47 Phox_p67 Phox; p47 Phox_p67 Phox_cytochrome b-245; p47 Phox_p67 Phox_cytochrome b-245_RAC1_GTP; RAC1_GDP; RAC1_GTP; RAC1_GTP_IQGAP1; RAC1_GTP_NOX1_NOXA1_NOXO1; RHOGDI_RAC1_GDP
REACTOME	Pyruvate_metabolism	Pyruvate_metabolism	0.000999001	0.001998	0.003996	0.00599401	0.00999001	0.002997	0.004329	https://www.gsea-msigdb.org/gsea/msigdb/cards/REACTOME_PYRUVATE_METABOLISM.html	2	2	11	0.18	CHEBI:15351; CHEBI:16526	acetyl-CoA; carbon dioxide	PDHA1; PDHA2; PDHB; HAGH; GLO1; BSG; DLD; LDHB; ME1; PDHX; RXRA; VDAC1; PDK4; PPARD	BSG; PDHA1
BioCarta	cxcr4pathway	CXCR4 Signaling Pathway	0.00699301	0.00899101	0.003996	0.001998	0.002997	0.001998	0.0044955	https://www.gsea-msigdb.org/gsea/msigdb/cards/BIOCARTA_CXCR4_PATHWAY.html	2	5	18	0.28	CHEBI:15996; CHEBI:16595	GTP; 1D-myo-inositol 1,4,5-trisphosphate	CXCL12	CXCL12; G-alpha-i_G-beta_G-gamma; g-gamma_g-beta; GNAI1; SDF-1_CXCR4_g-alpha-q
BioCarta	longevitypathway	The IGF-1 Receptor and Longevity	0.001998	0.002997	0.001998	0.002997	0.013986	0.002997	0.0044955	https://www.gsea-msigdb.org/gsea/msigdb/cards/BIOCARTA_LONGEVITY_PATHWAY.html	2	5	16	0.31	CHEBI:15996; CHEBI:17552	GTP; GDP	IGF1; IGF1R; SHC1; SOD1; SOD2	IGF-1_IGF-1_IGF-1R-alpha_IGF-1R-alpha_IGF-1R-beta_IGF-1R-beta; IGF-1R-alpha_IGF-1R-alpha_IGF-1R-beta_IGF-1R-beta_IRS-1; IGF1; SHC_GRB2_SOS-1; SOD_catalase
BioCarta	tffpathway	Trefoil Factors Initiate Mucosal Healing	0.000999001	0.000999001	0.001998	0.015984	0.000999001	0.00699301	0.004662	https://www.gsea-msigdb.org/gsea/msigdb/cards/BIOCARTA_TFF_PATHWAY.html	2	9	34	0.26	CHEBI:15996; CHEBI:17552	GTP; GDP	SHC1; RHOA; CASP9	Apaf-1_Caspase 9; CASP3; CASP7; GH_GH R; GH1; I-kappa-B-alpha_RELA_p50_ubiquitin; p50_RELA_I-kappa-B-alpha; RHOA; SHC_GRB2_SOS-1
NCI	pi3kcipathway	NA	0.000999001	0.000999001	0.000999001	0.022977	0.000999001	0.000999001	0.004662		3	15	42	0.36	CHEBI:15996; CHEBI:16595; CHEBI:17552	GTP; 1D-myo-inositol 1,4,5-trisphosphate; GDP	FYN; SRC; RHOA; RAC1; NRAS; SGK1; RAP1A; ARF6	ARAP3_RAP1A_GTP; ARF6_GDP; Arf6_GTP; FGR; PDK1_Src_Hsp90; RAC1_GDP; RAC1_GTP; RAP1A_GTP; RAS family_GTP_PI3K Class I; RhoA_GDP; RhoA_GTP; SGK1; Src family_SYK family_BLNK-LAT; Src family_SYK family_BLNK-LAT_BTK-ITK; Src family_SYK family_BLNK-LAT_BTK-ITK_PLC-gamma
KEGG	hsa04115	p53 signaling pathway	0.000999001	0.000999001	0.000999001	0.00999001	0.000999001	0.014985	0.0048285	https://www.kegg.jp/kegg-bin/show_pathway?hsa04115/581+836+841+842+1029+355+3479+50484+7157+	0	9	49	0.18			IGF1; RRM2B; RRM2; TP53; FAS; BCL2; CASP3; CCNB1; BID; CDKN2A; BAX; CASP9; CASP8	BAX; CASP3; CASP8; CASP9; CDKN2A; FAS; IGF1; RRM2B; TP53
NCI	tcptp_pathway	Signaling events mediated by TCPTP	0.002997	0.002997	0.004995	0.002997	0.003996	0.010989	0.0048285	https://www.gsea-msigdb.org/gsea/msigdb/cards/PID_TCPTP_PATHWAY.html	0	10	36	0.28			PDGFB; PTPN2; SHC1; SRC; VEGFA; CREBBP	alpha1_beta1 Integrin_TCPTP p45; CREBBP; PDGF-BB_PDGFRB (dimer); PTPN2; SHC_GRB2_SOS1; SHC1; SRC; STAT1 (dimer)_TCPTP p45; VEGFR2 homodimer_VEGFA homodimer; VEGFR2_VEGFA (dimer)
KEGG	hsa01100	Metabolic pathways	0.000999001	0.000999001	0.000999001	0.024975	0.000999001	0.000999001	0.004995	https://www.kegg.jp/kegg-bin/show_pathway?hsa01100/65985+10157+18+30+10449+31+32+33+34+35+36+37+38+39+47+48+50+134526+10965+10005+51+8309+8310+52+81616+2180+2181+6296+341392+84532+55902+79611+95+55811+109+196883+124+125+126+127+128+130+131+158+10554+56894+56895+64902+203+204+205+122481+158067+10327+57016+8644+1109+210+211+212+5832+216+220+219+217+218+224+221+222+4329+501+223+226+229+230+239+240+2…	41	514	1931	0.27	CHEBI:15471; CHEBI:15517; CHEBI:15721; CHEBI:1582; CHEBI:16022; CHEBI:16128; CHEBI:16225; CHEBI:16924; CHEBI:17202; CHEBI:17633; CHEBI:17659; CHEBI:17980; CHEBI:18101; CHEBI:18413; CHEBI:25941; CHEBI:27596; CHEBI:27775; CHEBI:27791; CHEBI:27826; CHEBI:28371; CHEBI:28400; CHEBI:28413; CHEBI:28681; CHEBI:28803; CHEBI:28850; CHEBI:30164; CHEBI:30314; CHEBI:30745; CHEBI:30794; CHEBI:371; CHEBI:37736;…	trans-dodec-2-enoyl-CoA; butyryl-CoA; sedoheptulose 7-phosphate; 3-methoxytyramine; CDP-ribitol; dTDP-4-dehydro-6-deoxy-alpha-D-glucose; S-formylglutathione; 5-oxo-D-proline; IMP; guanosine 3',5'-bis(diphosphate); UDP; 3'-phospho-5'-adenylyl sulfate; 4-hydroxyphenylacetic acid; 2-formamido-N(1)-(5-phospho-D-ribosyl)acetamidine; peroxynitrite; N(pros)-methyl-L-histidine; P(1),P(3)-bis(5'-adenosyl)…	CKB; NT5C1B; GLS; AMD1; ADH4; AK3; B3GNT6; DAO; DLD; FAS; LPA	AACS; AASS; ABAT; ACAA1; ACAA2; ACACA; ACACB; ACADL; ACADM; ACADS; ACADSB; ACADVL; ACAT1; ACAT2; ACLY; ACO1; ACO2; ACOT12; ACOT2; ACOT8; ACOX1; ACOX2; ACOX3; ACP1; ACSBG2; ACSL1; ACSL3; ACSM3; ACSM4; ACSS1; ACSS2; ACSS3; ACY1; ADCY10; ADCY3; ADCY4; ADH1A; ADH1B; ADH1C; ADH4; ADH5; ADH6; ADH7; ADSL; AGPAT1; AGPAT3; AGPAT4; AGXT2; AK1; AK2; AK4; AK7; AK8; AKR1A1; AKR1B10; AKR1C3; AKR1C4; ALAD; ALAS…
KEGG	hsa05032	Morphine addiction	0.000999001	0.000999001	0.000999001	0.024975	0.000999001	0.000999001	0.004995	https://www.kegg.jp/kegg-bin/show_pathway?hsa05032/109+196883+2557+2560+2563+2770+2773+2782+2783+2784+59345+10681+2790+2791+55970+51764+54331+2785+2786+2787+2788+94235+2792+2793+	8	24	78	0.31	CHEBI:16865; CHEBI:16865; CHEBI:16865; CHEBI:16865; CHEBI:17489; CHEBI:17489; CHEBI:18243; CHEBI:18243	gamma-aminobutyric acid; gamma-aminobutyric acid; gamma-aminobutyric acid; gamma-aminobutyric acid; 3',5'-cyclic AMP; 3',5'-cyclic AMP; dopamine; dopamine	ADCY4; GNAI1; GNAI3; GNB1; GNB2; GNB3; GNB4; GNB5; GNG10; GNG11; GNG12; GNG13; GNG2; GNG3; GNG4; GNG5; GNG7; GNG8; GNGT1; GNGT2; PDE10A; PDE11A; GABRD; GABRA4; GABRB1	ADCY3; ADCY4; GABRA4; GABRB1; GABRD; GNAI1; GNAI3; GNB1; GNB2; GNB3; GNB4; GNB5; GNG10; GNG11; GNG12; GNG13; GNG2; GNG3; GNG4; GNG5; GNG7; GNG8; GNGT1; GNGT2
REACTOME	Basigin_interactions	Basigin_interactions	0.004995	0.003996	0.004995	0.00699301	0.003996	0.004995	0.004995	https://www.gsea-msigdb.org/gsea/msigdb/cards/REACTOME_BASIGIN_INTERACTIONS.html	0	4	13	0.31			ATP1B2; BSG; SLC3A2; SLC7A5; SLC7A11	508007; 508455; 508960; BSG
KEGG	hsa04931	Insulin resistance	0.000999001	0.000999001	0.010989	0.016983	0.000999001	0.000999001	0.00532801	https://www.kegg.jp/kegg-bin/show_pathway?hsa04931/32+1374+1375+1385+2308+2998+3569+5599+2475+4792+4846+5105+5106+5465+5563+5781+5834+5836+6198+9021+7124+57761+	10	22	95	0.23	CHEBI:4170; CHEBI:15351; CHEBI:15351; CHEBI:15351; CHEBI:15946; CHEBI:16264; CHEBI:16264; CHEBI:57589; CHEBI:57589; CHEBI:57589	D-glucopyranose 6-phosphate; acetyl-CoA; acetyl-CoA; acetyl-CoA; keto-D-fructose 6-phosphate; UDP-N-acetyl-alpha-D-glucosamine; UDP-N-acetyl-alpha-D-glucosamine; O-acetyl-L-carnitine; O-acetyl-L-carnitine; O-acetyl-L-carnitine	PCK1; PCK2; ACACB; CD36; CPT1A; CPT1B; GYS2; NOS3; PPARA; PTPN11; PYGL; SLC27A5; SLC27A6; TNF; TRIB3; PRKAA2; SOCS3; CREB1; MAPK8; FOXO1; RPS6KB1; IL6; NFKBIA; MTOR	ACACB; CPT1A; CPT1B; CREB1; FOXO1; GYS2; IL6; MAPK8; MTOR; NFKBIA; NOS3; PCK1; PCK2; PPARA; PRKAA2; PTPN11; PYGB; PYGL; RPS6KB1; SOCS3; TNF; TRIB3
REACTOME	eNOS_activation	eNOS_activation	0.004995	0.004995	0.00699301	0.00799201	0.00599401	0.000999001	0.00532801	https://www.gsea-msigdb.org/gsea/msigdb/cards/REACTOME_ENOS_ACTIVATION.html	5	4	20	0.2	CHEBI:15422; CHEBI:15756; CHEBI:16349; CHEBI:16467; CHEBI:16474	ATP; hexadecanoic acid; L-citrulline; L-arginine; NADPH	LYPLA1; NOS3; SPR	508150; 509230; LYPLA1; NOS3
BioCarta	cftrpathway	Cystic fibrosis transmembrane conductance regulator (CFTR) and beta 2 adrenergic receptor (b2AR) pathway	0.00599401	0.00699301	0.002997	0.003996	0.000999001	0.012987	0.00566101	https://www.gsea-msigdb.org/gsea/msigdb/cards/BIOCARTA_CFTR_PATHWAY.html	2	6	11	0.55	CHEBI:15422; CHEBI:17489	ATP; 3',5'-cyclic AMP	ADRB2; CFTR	102199; B2AR_G-alpha-s_G-gamma_G-beta_GDP; CCL4; Ligand_B2AR_G-gamma_G-beta; Ligand_B2AR_G-gamma_G-beta_PKA_CFTR_Ezrin_EBP50_EBP50; PKA_CFTR_Ezrin_EBP500_EBP50
BioCarta	tertpathway	Overview of telomerase protein component gene hTert Transcriptional Regulation	0.001998	0.023976	0.001998	0.000999001	0.003996	0.000999001	0.00566101	https://www.gsea-msigdb.org/gsea/msigdb/cards/BIOCARTA_TERT_PATHWAY.html	0	6	11	0.55			HDAC1; WT1	100832; Estrogen_ER alpha; HDAC1; p53_SP1; SP1_HDAC; TP53
BioCarta	p53hypoxiapathway	Hypoxia and p53 in the Cardiovascular system	0.004995	0.00699301	0.002997	0.010989	0.00599401	0.003996	0.00599401	https://www.gsea-msigdb.org/gsea/msigdb/cards/BIOCARTA_P53HYPOXIA_PATHWAY.html	0	10	21	0.48			NQO1; MAPK8; BAX; HSPA1A	HSPA1A; NFKBIB; p53_I-kappa-B-beta; p53_mSin3A; TFIID_RPA_JNK_p300; TFIID_RPA_JNK_p300_p53; TP53; ubiquitin_p53; ubiquitin_p53_E2; ubiquitin_p53_E2_HIF-1-alpha
BioCarta	efppathway	Estrogen-responsive protein Efp controls cell cycle and breast tumors growth	0.001998	0.002997	0.001998	0.014985	0.011988	0.001998	0.00599401	https://www.gsea-msigdb.org/gsea/msigdb/cards/BIOCARTA_EFP_PATHWAY.html	0	6	10	0.6			ESR1; CCNB1	CDKs_Cyclin B1_2; CDKs_Cyclin B1_2_14-3-3-sigma; CDKs_Cyclin B1_2_14-3-3-sigma_ubiquitin; ESR1; Estrogen_ER alpha; TP53
KEGG	hsa00220	Arginine biosynthesis	0.000999001	0.000999001	0.000999001	0.030969	0.000999001	0.000999001	0.00599401	https://www.kegg.jp/kegg-bin/show_pathway?hsa00220/95+384+2744+27165+2746+2805+2806+162417+4842+4843+4846+	67	11	30	0.37	CHEBI:9889; CHEBI:9889; CHEBI:16015; CHEBI:16015; CHEBI:16015; CHEBI:16015; CHEBI:16015; CHEBI:16015; CHEBI:16015; CHEBI:16015; CHEBI:16015; CHEBI:16349; CHEBI:16349; CHEBI:16349; CHEBI:16349; CHEBI:16349; CHEBI:16349; CHEBI:16349; CHEBI:16349; CHEBI:16349; CHEBI:16349; CHEBI:16349; CHEBI:16349; CHEBI:16467; CHEBI:16467; CHEBI:16467; CHEBI:16467; CHEBI:16467; CHEBI:16467; CHEBI:16526; CHEBI:16526…	urea-1-carboxylic acid; urea-1-carboxylic acid; L-glutamic acid; L-glutamic acid; L-glutamic acid; L-glutamic acid; L-glutamic acid; L-glutamic acid; L-glutamic acid; L-glutamic acid; L-glutamic acid; L-citrulline; L-citrulline; L-citrulline; L-citrulline; L-citrulline; L-citrulline; L-citrulline; L-citrulline; L-citrulline; L-citrulline; L-citrulline; L-citrulline; L-arginine; L-arginine; L-argi…	CAD; NAGS; GLS; GLS2; ACY1; GLUD1; GOT2; NOS1; NOS2; NOS3; ARG2	ACY1; ARG2; GLS; GLS2; GLUD1; GOT1; GOT2; NAGS; NOS1; NOS2; NOS3
REACTOME	Norepinephrine_Neurotransmitter_Release_Cycle	Norepinephrine_Neurotransmitter_Release_Cycle	0.000999001	0.000999001	0.000999001	0.030969	0.000999001	0.000999001	0.00599401	https://www.gsea-msigdb.org/gsea/msigdb/cards/REACTOME_NOREPINEPHRINE_NEUROTRANSMITTER_RELEASE_CYCLE.html	2	5	21	0.24	CHEBI:15422; CHEBI:18243	ATP; dopamine	CPLX1; PPFIA1; PPFIA3; RAB3A; SLC22A2; SNAP25; STX1A	509069; CPLX1; MAOA; SNAP25; STX1A
REACTOME	Neurotransmitter_Release_Cycle	Neurotransmitter_Release_Cycle	0.000999001	0.000999001	0.000999001	0.030969	0.000999001	0.000999001	0.00599401	https://www.gsea-msigdb.org/gsea/msigdb/cards/REACTOME_NEUROTRANSMITTER_RELEASE_CYCLE.html	2	4	16	0.25	CHEBI:15422; CHEBI:18243	ATP; dopamine	GLS; GLS2; ABAT; CPLX1; LIN7C; PPFIA1; PPFIA3; RAB3A; SLC22A2; SLC38A2; SNAP25; STX1A; SYN1; SYN2; SYN3; SLC1A1; CHAT; SLC1A2; SLC1A3	CPLX1; RAB3A; SNAP25; STX1A
KEGG	hsa04218	Cellular senescence	0.002997	0.000999001	0.013986	0.002997	0.002997	0.012987	0.00616051	https://www.kegg.jp/kegg-bin/show_pathway?hsa04218/891+1029+2308+3552+2475+4773+4893+5925+8878+7157+7416+	0	11	147	0.07			CXCL8; TP53; VDAC1; NFATC2; CCNB1; TRPV4; FOXO1; SQSTM1; IL6; CDKN2A; NRAS; RB1; IL1A; MTOR	CCNB1; CDKN2A; FOXO1; IL1A; MTOR; NFATC2; NRAS; RB1; SQSTM1; TP53; VDAC1
NCI	ceramide_pathway	Ceramide signaling pathway	0.000999001	0.000999001	0.000999001	0.00699301	0.000999001	0.027972	0.00649351	https://www.gsea-msigdb.org/gsea/msigdb/cards/PID_CERAMIDE_PATHWAY.html	2	17	70	0.24	CHEBI:16393; CHEBI:18132	sphingosine; phosphocholine	TNF; CTSD; BCL2; MAPK8; BID; BAX; NFKBIA; AIFM1; CASP8	AIFM1; BAX; BCL2; BID; CASP8; Cathepsin D_ceramide; CTSD; FADD_Caspase 8; IGF1; MAPK8; NF kappa B1_RelA_I kappa B alpha; NFKBIA; RB1; TNF; TNF-alpha_TNFR1A_FAN; TNF-alpha_TNFR1A_TRADD_MADD_cIAP2_RIP_TRAF2_RAIDD; TNFR1A_BAG4_TNF-alpha
BioCarta	at1rpathway	Angiotensin II mediated activation of JNK Pathway via Pyk2 dependent signaling	0.000999001	0.004995	0.000999001	0.018981	0.000999001	0.012987	0.00666001	https://www.gsea-msigdb.org/gsea/msigdb/cards/BIOCARTA_AT1R_PATHWAY.html	3	9	38	0.24	CHEBI:15996; CHEBI:16595; CHEBI:17552	GTP; 1D-myo-inositol 1,4,5-trisphosphate; GDP	SHC1; RAC1; MAPK8; ATF2	100735; 101195; 26783; ATF2; c-JUN_ATF-2; MAPK8; PYK2_SRC; PYK2_SRC_P130cas_CRKL; SHC_GRB2_SOS-1
KEGG	hsa00920	Sulfur metabolism	0.002997	0.00599401	0.002997	0.00999001	0.004995	0.012987	0.00666001	https://www.kegg.jp/kegg-bin/show_pathway?hsa00920/10380+445329+6783+	20	3	11	0.27	CHEBI:1438; CHEBI:1438; CHEBI:15366; CHEBI:15366; CHEBI:16189; CHEBI:16189; CHEBI:17115; CHEBI:17115; CHEBI:17115; CHEBI:17115; CHEBI:17115; CHEBI:17115; CHEBI:17115; CHEBI:17115; CHEBI:17709; CHEBI:17709; CHEBI:17980; CHEBI:17980; CHEBI:18308; CHEBI:18308	3-(methylthio)propionic acid; 3-(methylthio)propionic acid; acetic acid; acetic acid; sulfate; sulfate; L-serine; L-serine; L-serine; L-serine; L-serine; L-serine; L-serine; L-serine; 5'-adenylyl sulfate; 5'-adenylyl sulfate; 3'-phospho-5'-adenylyl sulfate; 3'-phospho-5'-adenylyl sulfate; acrylic acid; acrylic acid	SULT1E1; BPNT1; SULT1A2; SQOR; SELENBP1	BPNT1; SULT1A4; SULT1E1
KEGG	hsa04713	Circadian entrainment	0.000999001	0.000999001	0.000999001	0.034965	0.000999001	0.000999001	0.00666001	https://www.kegg.jp/kegg-bin/show_pathway?hsa04713/55811+109+196883+1385+2770+2773+2782+2783+2784+59345+10681+2790+2791+55970+51764+54331+2785+2786+2787+2788+94235+2792+2793+2890+2891+2892+2893+2902+2903+4842+5187+	11	31	98	0.32	CHEBI:16015; CHEBI:16015; CHEBI:16015; CHEBI:16015; CHEBI:16015; CHEBI:16015; CHEBI:16015; CHEBI:16015; CHEBI:16015; CHEBI:17489; CHEBI:17489	L-glutamic acid; L-glutamic acid; L-glutamic acid; L-glutamic acid; L-glutamic acid; L-glutamic acid; L-glutamic acid; L-glutamic acid; L-glutamic acid; 3',5'-cyclic AMP; 3',5'-cyclic AMP	ADCY10; ADCY4; GNAI1; GNAI3; GNB1; GNB2; GNB3; GNB4; GNB5; GNG10; GNG11; GNG12; GNG13; GNG2; GNG3; GNG4; GNG5; GNG7; GNG8; GNGT1; GNGT2; NOS1; GRIA2; GRIA3; GRIA1; CREB1; GRIA4; GRIN1; GRIN2A; PER1	ADCY10; ADCY3; ADCY4; CREB1; GNAI1; GNAI3; GNB1; GNB2; GNB3; GNB4; GNB5; GNG10; GNG11; GNG12; GNG13; GNG2; GNG3; GNG4; GNG5; GNG7; GNG8; GNGT1; GNGT2; GRIA1; GRIA2; GRIA3; GRIA4; GRIN1; GRIN2A; NOS1; PER1
BioCarta	il10pathway	IL-10 Anti-inflammatory Signaling Pathway	0.002997	0.002997	0.001998	0.017982	0.004995	0.00999001	0.00682651	https://www.gsea-msigdb.org/gsea/msigdb/cards/BIOCARTA_IL10_PATHWAY.html	2	4	11	0.36	CHEBI:16990; CHEBI:17033	bilirubin IXalpha; biliverdin	BLVRA; BLVRB; HMOX1; TNF; IL10; IL6; IL1A	BLVRB; HMOX1; IL-10_IL-10R_JAK1; IL10
KEGG	hsa04976	Bile secretion	0.001998	0.00599401	0.000999001	0.003996	0.004995	0.022977	0.00682651	https://www.kegg.jp/kegg-bin/show_pathway?hsa04976/196883+1080+9971+6256+C00575	58	4	18	0.22	CHEBI:4866; CHEBI:15351; CHEBI:15351; CHEBI:15351; CHEBI:15746; CHEBI:15746; CHEBI:16347; CHEBI:16347; CHEBI:16347; CHEBI:16525; CHEBI:16525; CHEBI:16526; CHEBI:16526; CHEBI:16526; CHEBI:16526; CHEBI:16856; CHEBI:16856; CHEBI:16856; CHEBI:16856; CHEBI:16856; CHEBI:16856; CHEBI:16856; CHEBI:16856; CHEBI:16856; CHEBI:16978; CHEBI:16978; CHEBI:16978; CHEBI:16978; CHEBI:16978; CHEBI:16978; CHEBI:1699…	17beta-estradiol 3-sulfate; acetyl-CoA; acetyl-CoA; acetyl-CoA; spermine; spermine; (R)-carnitine; (R)-carnitine; (R)-carnitine; taurochenodeoxycholic acid; taurochenodeoxycholic acid; carbon dioxide; carbon dioxide; carbon dioxide; carbon dioxide; glutathione; glutathione; glutathione; glutathione; glutathione; glutathione; glutathione; glutathione; glutathione; leukotriene C4; leukotriene C4; l…	UGT2B4; UGT2B7; UGT2B10; UGT2B15; UGT2B17; UGT2B11; UGT2A1; UGT2B28; UGT1A10; UGT1A8; UGT1A7; UGT1A6; UGT1A5; UGT1A9; UGT1A4; UGT1A1; UGT1A3; UGT2A3; UGT2A2; ABCB1; ADCY4; AQP1; ATP1A3; ATP1A4; ATP1B2; BAAT; CFTR; CYP3A4; EPHX1; LDLR; NR1H4; RXRA; SLC10A2; SLC22A7; SLC27A5; ABCG2; SCARB1	ADCY4; CFTR; NR1H4; RXRA
KEGG	hsa05417	Lipid and atherosclerosis	0.000999001	0.000999001	0.000999001	0.035964	0.000999001	0.000999001	0.00682651	https://www.kegg.jp/kegg-bin/show_pathway?hsa05417/468+581+596+637+836+840+841+842+6347+6348+6352+948+1536+1543+1555+1558+1559+1573+355+3326+7184+3303+3304+3309+3312+3383+3592+3606+3553+3569+5599+4312+4688+4773+4792+4846+27035+4893+5468+5747+5879+5906+387+6256+6401+6648+6714+7124+8743+7412+7494+	0	51	209	0.24			ABCA1; CASP7; CD36; CXCL8; CYP1A1; CYP2B6; CYP2C8; CYP2C9; CYP2J2; HSP90AB1; HSPA5; IL1B; LDLR; NFE2L2; NOS3; PPARG; RXRA; SOD2; SRC; TNF; TNFSF10; TP53; FAS; SELE; NCF2; NOX1; BCL2; MMP1; IL18; CASP3; CCL2; RHOA; NFATC2; RAC1; MAPK8; XBP1; HSP90B1; BID; IL6; VCAM1; ATF4; BAX; NFKBIA; CASP9; NRAS; PTK2; ICAM1; IL12A; CASP8; CCL3; CYBB; CCL5; HSPA1A; HSPA1B; RAP1A	ATF4; BAX; BCL2; BID; CASP3; CASP7; CASP8; CASP9; CCL2; CCL3; CCL5; CD36; CYBB; CYP1A1; CYP2B6; CYP2C8; CYP2C9; CYP2J2; FAS; HSP90AB1; HSP90B1; HSPA1A; HSPA1B; HSPA5; HSPA8; ICAM1; IL12A; IL18; IL1B; IL6; MAPK8; MMP1; NCF2; NFATC2; NFKBIA; NOS3; NOX1; NRAS; PPARG; PTK2; RAC1; RAP1A; RHOA; RXRA; SELE; SOD2; SRC; TNF; TNFSF10; VCAM1; XBP1
REACTOME	Chylomicron_mediated_lipid_transport	Chylomicron_mediated_lipid_transport	0.00699301	0.00799201	0.014985	0.003996	0.000999001	0.00599401	0.00682651		0	5	24	0.21			APOE; LDLR; APOA2	508004; 508012; 508180; APOA4; APOE
REACTOME	Acetylcholine_Neurotransmitter_Release_Cycle	Acetylcholine_Neurotransmitter_Release_Cycle	0.000999001	0.000999001	0.000999001	0.034965	0.001998	0.000999001	0.00682651	https://www.gsea-msigdb.org/gsea/msigdb/cards/REACTOME_ACETYLCHOLINE_NEUROTRANSMITTER_RELEASE_CYCLE.html	2	5	18	0.28	CHEBI:15351; CHEBI:15422	acetyl-CoA; ATP	CPLX1; PPFIA1; PPFIA3; RAB3A; SNAP25; STX1A; CHAT	CHAT; CPLX1; SLC18A3; SNAP25; STX1A
REACTOME	Endogenous_sterols	Endogenous_sterols	0.004995	0.00699301	0.004995	0.00599401	0.00899101	0.00899101	0.00682651	https://www.gsea-msigdb.org/gsea/msigdb/cards/REACTOME_ENDOGENOUS_STEROLS.html	3	3	41	0.07	CHEBI:16474; CHEBI:16581; CHEBI:17263	NADPH; pregnenolone; estrone	CYP11B2; CYP1B1; NCOA1; NCOA2; NR1H4; RXRA; FDXR; POMC	509062; 509224; CYP21A2
KEGG	hsa04024	cAMP signaling pathway	0.000999001	0.000999001	0.000999001	0.036963	0.000999001	0.000999001	0.00699301	https://www.kegg.jp/kegg-bin/show_pathway?hsa04024/51+8310+55811+109+196883+154+478+480+482+814+1080+1385+1387+2149+2867+2488+2641+2695+2770+2773+2890+2891+2892+2893+2902+2903+3350+3355+5599+4792+10846+5443+5465+5879+5880+5906+387+	12	37	215	0.17	CHEBI:422; CHEBI:16865; CHEBI:16865; CHEBI:16865; CHEBI:16865; CHEBI:17489; CHEBI:17489; CHEBI:18243; CHEBI:18243; CHEBI:28790; CHEBI:28790; CHEBI:28790	(S)-lactic acid; gamma-aminobutyric acid; gamma-aminobutyric acid; gamma-aminobutyric acid; gamma-aminobutyric acid; 3',5'-cyclic AMP; 3',5'-cyclic AMP; dopamine; dopamine; serotonin; serotonin; serotonin	ACOX1; ACOX3; ADCY10; ADCY4; ADRB2; ATP1A3; ATP1A4; ATP1B2; CFTR; FSHB; GCG; GIP; GNAI1; GNAI3; HTR1A; PDE10A; PPARA; GRIA2; CAMK4; FFAR2; RHOA; POMC; GRIA3; GRIA1; CREB1; RAC1; MAPK8; F2R; CREBBP; GRIA4; GRIN1; NFKBIA; GRIN2A; RAP1A; HTR1F	ACOX1; ACOX3; ADCY10; ADCY3; ADCY4; ADRB2; ATP1A3; ATP1A4; ATP1B2; CAMK4; CFTR; CREB1; CREBBP; F2R; FFAR2; FSHB; GCG; GIP; GNAI1; GNAI3; GRIA1; GRIA2; GRIA3; GRIA4; GRIN1; GRIN2A; HTR1A; HTR1F; MAPK8; NFKBIA; PDE10A; POMC; PPARA; RAC1; RAC2; RAP1A; RHOA
REACTOME	Synthesis_of_very_long_chain_fatty_acyl_CoAs	Synthesis_of_very_long_chain_fatty_acyl_CoAs	0.00799201	0.011988	0.002997	0.00899101	0.00699301	0.002997	0.00699301	https://www.gsea-msigdb.org/gsea/msigdb/cards/REACTOME_SYNTHESIS_OF_VERY_LONG_CHAIN_FATTY_ACYL_COAS.html	5	3	38	0.08	CHEBI:15422; CHEBI:15756; CHEBI:16474; CHEBI:16526; CHEBI:52974	ATP; hexadecanoic acid; NADPH; carbon dioxide; tetracosanoyl-CoA	ACSL1; ACSL3; ELOVL5; HACD1; HACD2; HSD17B3	ACSL1; ACSL3; ELOVL5
REACTOME	Apoptotic_cleavage_of_cellular_proteins	Apoptotic_cleavage_of_cellular_proteins	0.002997	0.00799201	0.000999001	0.011988	0.016983	0.000999001	0.00699301	https://www.gsea-msigdb.org/gsea/msigdb/cards/REACTOME_APOPTOTIC_CLEAVAGE_OF_CELLULAR_PROTEINS.html	0	9	48	0.19			CASP7; CASP3; MAPT; PTK2; CASP8; FNTA	508215; 509121; 509122; 509203; 509204; CASP3; CASP7; CASP8; FNTA
BioCarta	barrestinpathway	b-arrestins in GPCR Desensitization	0.00899101	0.003996	0.00899101	0.00699301	0.00799201	0.00599401	0.00715951	https://www.gsea-msigdb.org/gsea/msigdb/cards/BIOCARTA_BARRESTIN_PATHWAY.html	0	10	17	0.59			PPARA	CCL4; g-gamma_g-beta; G-protein receptor_G-gamma_G-beta_G-alpha-S_GDP; ligand_GPCR; Ligand_GPCR_g-beta_g-gamma; ligand_GPCR(+); Ligand_GPCR(+)_Arrestin; Ligand_GPCR(+)_Arrestin_AP2; Ligand_GPCR(+)_g-beta_g-gamma; PPARA
KEGG	hsa00591	Linoleic acid metabolism	0.00599401	0.004995	0.00699301	0.004995	0.00799201	0.012987	0.00732601	https://www.kegg.jp/kegg-bin/show_pathway?hsa00591/57016+64816+	3	2	12	0.17	CHEBI:15843; CHEBI:15843; CHEBI:15843	arachidonic acid; arachidonic acid; arachidonic acid	PLB1; AKR1B10; CYP1A2; CYP2C19; CYP2C8; CYP2C9; CYP2E1; CYP2J2; CYP3A43; CYP3A4; PLA2G12B; PLA2G1B; PLA2G2A; PLA2G2D; PLA2G3	AKR1B10; CYP3A43
NCI	nfat_3pathway	Role of Calcineurin-dependent NFAT signaling in lymphocytes	0.000999001	0.002997	0.004995	0.030969	0.000999001	0.002997	0.00732601	https://www.gsea-msigdb.org/gsea/msigdb/cards/PID_NFAT_3PATHWAY.html	0	20	69	0.29			CAMK4; BCL2; CASP3; NFATC2; MAPK8; CREBBP; FKBP1A	BAX; BCL2; BCL2_BAX; CABIN1_Cbp_p300; CABIN1_MEF2D_CaM_Ca2+_CAMK IV; CABIN1_YWHAQ_CaM_Ca2+_CAMK IV; Calcineurin A alpha-beta B1_BCL2; Calcineurin A alpha-beta B1_FKBP12_FK506; CaM_Ca2+_CAMK IV; CAMK4; CASP3; Cbp_p300; FKBP12_FK506; FKBP38_BCL2; MAPK8; MEF2D_NFAT1_Cbp_p300; NFAT1-c-4_YWHAQ; NFAT1_CK1 alpha; NFATc_JNK1; NFATC2
KEGG	hsa05167	Kaposi sarcoma-associated herpesvirus infection	0.000999001	0.000999001	0.000999001	0.03996	0.000999001	0.000999001	0.00749251	https://www.kegg.jp/kegg-bin/show_pathway?hsa05167/581+8678+637+836+841+842+1385+1387+355+2247+2782+2783+2784+59345+10681+2790+2791+55970+51764+54331+2785+2786+2787+2788+94235+2792+2793+3569+5599+2475+4773+4792+4893+5155+5879+5925+7157+7422+	0	38	168	0.23			CXCL8; GNB1; GNB2; GNB3; GNB4; GNB5; GNG10; GNG11; GNG12; GNG13; GNG2; GNG3; GNG4; GNG5; GNG7; GNG8; GNGT1; GNGT2; PDGFB; PTGS2; SRC; TP53; VEGFA; FAS; CD86; CASP3; NFATC2; MAP1LC3B; CREB1; RAC1; MAPK8; CREBBP; BID; IL6; FGF2; BAX; NFKBIA; BECN1; CASP9; NRAS; RB1; ICAM1; CASP8; MTOR	BAX; BECN1; BID; CASP3; CASP8; CASP9; CREB1; CREBBP; FAS; FGF2; GNB1; GNB2; GNB3; GNB4; GNB5; GNG10; GNG11; GNG12; GNG13; GNG2; GNG3; GNG4; GNG5; GNG7; GNG8; GNGT1; GNGT2; IL6; MAPK8; MTOR; NFATC2; NFKBIA; NRAS; PDGFB; RAC1; RB1; TP53; VEGFA
NCI	pdgfrbpathway	NA	0.00699301	0.011988	0.000999001	0.002997	0.022977	0.000999001	0.00782551		5	33	133	0.25	CHEBI:15996; CHEBI:16393; CHEBI:16595; CHEBI:17552; CHEBI:26078	GTP; sphingosine; 1D-myo-inositol 1,4,5-trisphosphate; GDP; phosphoric acid	FYN; PDGFB; PTPN11; PTPN2; SHC1; SRC; WASL; RHOA; RAC1; MAPK8; NRAS; RAP1A	afadin_SHP2; FGR; GAB1_N-WASP; MAPK8; PDGF-BB_PDGFRB (dimer); PDGF-BB_PDGFRB (dimer)_alphav_beta3 Integrin_Necl-5 (dimer); PDGF-BB_PDGFRB (dimer)_CBL; PDGF-BB_PDGFRB (dimer)_GAB1_N-WASP; PDGF-BB_PDGFRB (dimer)_GAB1_N-WASP_NCK1-2; PDGF-BB_PDGFRB (dimer)_GRB10; PDGF-BB_PDGFRB (dimer)_GRB2_SOS1_SHP2; PDGF-BB_PDGFRB (dimer)_LRP1; PDGF-BB_PDGFRB (dimer)_NHERF1-2; PDGF-BB_PDGFRB (dimer)_NHERF1-2_PTEN; …
NCI	s1p_s1p3_pathway	S1P3 pathway	0.001998	0.041958	0.000999001	0.000999001	0.000999001	0.000999001	0.00799201	https://www.gsea-msigdb.org/gsea/msigdb/cards/PID_S1P_S1P3_PATHWAY.html	0	8	21	0.38			GNAI1; GNAI3; PDGFB; SRC; VEGFA; RHOA; RAC1	PDGF-BB_PDGFRB (dimer); RAC1_GDP; RAC1_GTP; RhoA_GDP; RhoA_GTP; S1P_S1P3_Gi; SRC; VEGFR1 homodimer_VEGFA homodimer
KEGG	hsa04964	Proximal tubule bicarbonate reclamation	0.000999001	0.000999001	0.00599401	0.038961	0.001998	0.000999001	0.00832501	https://www.kegg.jp/kegg-bin/show_pathway?hsa04964/2744+27165+2746+4190+5105+5106+	27	6	9	0.67	CHEBI:16015; CHEBI:16015; CHEBI:16015; CHEBI:16015; CHEBI:16015; CHEBI:16015; CHEBI:16015; CHEBI:16015; CHEBI:16015; CHEBI:16526; CHEBI:16526; CHEBI:16526; CHEBI:16526; CHEBI:18021; CHEBI:18021; CHEBI:18050; CHEBI:18050; CHEBI:18050; CHEBI:18050; CHEBI:18050; CHEBI:18050; CHEBI:18050; CHEBI:18050; CHEBI:18050; CHEBI:18050; CHEBI:30915; CHEBI:30915	L-glutamic acid; L-glutamic acid; L-glutamic acid; L-glutamic acid; L-glutamic acid; L-glutamic acid; L-glutamic acid; L-glutamic acid; L-glutamic acid; carbon dioxide; carbon dioxide; carbon dioxide; carbon dioxide; phosphoenolpyruvate; phosphoenolpyruvate; L-glutamine; L-glutamine; L-glutamine; L-glutamine; L-glutamine; L-glutamine; L-glutamine; L-glutamine; L-glutamine; L-glutamine; 2-oxogluta…	GLS; GLS2; PCK1; PCK2; AQP1; ATP1A3; ATP1A4; ATP1B2; GLUD1	GLS; GLS2; GLUD1; MDH1; PCK1; PCK2
KEGG	hsa00524	Neomycin, kanamycin and gentamicin biosynthesis	0.00999001	0.00899101	0.00699301	0.00599401	0.00699301	0.011988	0.00849151	https://www.kegg.jp/kegg-bin/show_pathway?hsa00524/3098+3099+3101+80201+	12	4	7	0.57	CHEBI:4170; CHEBI:16015; CHEBI:16015; CHEBI:16015; CHEBI:16015; CHEBI:16015; CHEBI:16015; CHEBI:16015; CHEBI:16015; CHEBI:16015; CHEBI:16264; CHEBI:16264	D-glucopyranose 6-phosphate; L-glutamic acid; L-glutamic acid; L-glutamic acid; L-glutamic acid; L-glutamic acid; L-glutamic acid; L-glutamic acid; L-glutamic acid; L-glutamic acid; UDP-N-acetyl-alpha-D-glucosamine; UDP-N-acetyl-alpha-D-glucosamine	HK1; HK3	HK1; HK2; HK3; HKDC1
BioCarta	gcrpathway	Corticosteroids and cardioprotection	0.003996	0.001998	0.001998	0.020979	0.011988	0.011988	0.00882451	https://www.gsea-msigdb.org/gsea/msigdb/cards/BIOCARTA_GCR_PATHWAY.html	2	7	26	0.27	CHEBI:16349; CHEBI:16467	L-citrulline; L-arginine	ADRB2; NOS3	B2AR_G-alpha-s_G-gamma_G-beta_GDP; bradykinin_Bradykinin receptor B2; CCL4; G-gamma_G-beta_GTP; Ligand_B2AR_G-alpha-S; NOS III_Caveolin-1; NOS3
NCI	s1p_s1p1_pathway	S1P1 pathway	0.000999001	0.003996	0.00899101	0.037962	0.000999001	0.000999001	0.00899101	https://www.gsea-msigdb.org/gsea/msigdb/cards/PID_S1P_S1P1_PATHWAY.html	1	11	21	0.52	CHEBI:16393	sphingosine	ABCC1; GNAI1; GNAI3; PDGFB; PTGS2; VEGFA; RHOA; RAC1	ABCC1; PDGF-BB_PDGFRB (dimer); PDGF-BB_PDGFRB (dimer)_PLCgamma1; PTGS2; RAC1_GDP; RAC1_GTP; RhoA_GDP; RhoA_GTP; S1P1_S1P_Gi; S1P1_S1P_PDGF-BB_PDGFRB (dimer); VEGFR2_VEGFA (dimer)
NCI	p53regulationpathway	NA	0.003996	0.003996	0.001998	0.002997	0.00699301	0.036963	0.00949051		0	11	61	0.18			TP53; MAPK8; CREBBP; CDKN2A; KAT8	Cbp_p300; Cbp_p300_SKP2; CDKN2A; KAT8; MAPK8; MDM2_UBCH5_Cbp_p300; p14ARF_ARF-BP1; p14ARF_MDM2; p53_NEDD8; p53_PIN1; TP53
BioCarta	caspasepathway	Caspase Cascade in Apoptosis	0.000999001	0.000999001	0.001998	0.00599401	0.031968	0.016983	0.00982351	https://www.gsea-msigdb.org/gsea/msigdb/cards/BIOCARTA_CASPASE_PATHWAY.html	0	5	24	0.21			CASP7; CASP3; CASP9; CASP8; ARHGDIB	Apaf-1_Caspase 9; ARHGDIB; CASP3; CASP7; CASP8
KEGG	hsa00910	Nitrogen metabolism	0.00999001	0.00999001	0.013986	0.012987	0.00699301	0.004995	0.00982351	https://www.kegg.jp/kegg-bin/show_pathway?hsa00910/23632+2744+3034+C00037+C00135+C00025+C00011+C02291+C00064	23	3	18	0.17	CHEBI:16015; CHEBI:16015; CHEBI:16015; CHEBI:16015; CHEBI:16015; CHEBI:16015; CHEBI:16015; CHEBI:16015; CHEBI:16015; CHEBI:16526; CHEBI:16526; CHEBI:16526; CHEBI:16526; CHEBI:18050; CHEBI:18050; CHEBI:18050; CHEBI:18050; CHEBI:18050; CHEBI:18050; CHEBI:18050; CHEBI:18050; CHEBI:18050; CHEBI:18050	L-glutamic acid; L-glutamic acid; L-glutamic acid; L-glutamic acid; L-glutamic acid; L-glutamic acid; L-glutamic acid; L-glutamic acid; L-glutamic acid; carbon dioxide; carbon dioxide; carbon dioxide; carbon dioxide; L-glutamine; L-glutamine; L-glutamine; L-glutamine; L-glutamine; L-glutamine; L-glutamine; L-glutamine; L-glutamine; L-glutamine	GLS; GLS2; HAL; CA12; CA13; CA14; CA1; CA3; CA5B; CA7; GLUD1	CA14; GLS; HAL
NCI	retinoic_acid_pathway	Retinoic acid receptors-mediated signaling	0.000999001	0.001998	0.003996	0.042957	0.003996	0.00699301	0.0101565	https://www.gsea-msigdb.org/gsea/msigdb/cards/PID_RETINOIC_ACID_PATHWAY.html	0	23	46	0.5			HDAC1; NCOA1; NCOA2; RXRA; VDR; NCOA3; MAPK8; CREBBP	Cbp_p300_PCAF; GTF2H2; HDAC1; MAPK8; NCOA1; NCOA2; NCOA3; RAR alpha_Jnk1; RAR alpha_RXRs; RARs_AIB1_Cbp_p300_PCAF_9cRA; RARs_Src-1_Cbp_p300_PCAF_9cRA; RARs_TIF2_Cbp_p300_PCAF_9cRA; RXRA; RXRs_RARs; RXRs_RARs_NRIP1_9cRA; RXRs_RARs_NRIP1_9cRA_HDAC1; RXRs_RARs_NRIP1_9cRA_HDAC3; RXRs_RARs_SMRT(N-CoR2)_9cRA; RXRs_RXRs_DNA_9cRA; RXRs_VDR_DNA_Vit D3; VDR_VDR_DNA; VDR_VDR_Vit D3; VDR_Vit D3_DNA
KEGG	hsa04371	Apelin signaling pathway	0.000999001	0.000999001	0.000999001	0.0569431	0.000999001	0.000999001	0.010323	https://www.kegg.jp/kegg-bin/show_pathway?hsa04371/55811+109+196883+8678+814+2770+2773+2782+2783+2784+59345+10681+2790+2791+55970+51764+54331+2785+2786+2787+2788+94235+2792+2793+2475+4842+4843+4846+4893+5327+5563+6194+6198+7350+	2	34	135	0.25	CHEBI:17489; CHEBI:17489	3',5'-cyclic AMP; 3',5'-cyclic AMP	ADCY10; ADCY4; GNAI1; GNAI3; GNB1; GNB2; GNB3; GNB4; GNB5; GNG10; GNG11; GNG12; GNG13; GNG2; GNG3; GNG4; GNG5; GNG7; GNG8; GNGT1; GNGT2; NOS1; NOS2; NOS3; RPS6; UCP1; SLC8A1; PRKAA2; CAMK4; MAP1LC3B; PLAT; RPS6KB1; BECN1; NRAS; MTOR	ADCY10; ADCY3; ADCY4; BECN1; CAMK4; GNAI1; GNAI3; GNB1; GNB2; GNB3; GNB4; GNB5; GNG10; GNG11; GNG12; GNG13; GNG2; GNG3; GNG4; GNG5; GNG7; GNG8; GNGT1; GNGT2; MTOR; NOS1; NOS2; NOS3; NRAS; PLAT; PRKAA2; RPS6; RPS6KB1; UCP1
BioCarta	extrinsicpathway	Extrinsic Prothrombin Activation Pathway	0.00899101	0.00799201	0.00699301	0.000999001	0.032967	0.004995	0.0104895	https://www.gsea-msigdb.org/gsea/msigdb/cards/BIOCARTA_EXTRINSIC_PATHWAY.html	0	5	19	0.26			F2R; F3	F Xa_TF_F VIIa; F Xa_TF_F VIIa_F Va; F2R; F3; Thrombin_Thrombin receptor
BioCarta	keratinocytepathway	Keratinocyte Differentiation	0.001998	0.016983	0.002997	0.00899101	0.018981	0.014985	0.0108225	https://www.gsea-msigdb.org/gsea/msigdb/cards/BIOCARTA_KERATINOCYTE_PATHWAY.html	2	10	45	0.22	CHEBI:15996; CHEBI:17552	GTP; GDP	TNF; FAS; BCL2; MAPK8; NFKBIA	BCL2; FAS L_FAS_DAXX; FAS L_FAS_DAXX_ASK1; FAS_DAXX; I-kappa-B-alpha_RELA_p50_ubiquitin; MAPK8; p50_RELA_I-kappa-B-alpha; PLAT; SHC_GRB2_SOS-1; TNF_TNF R_TRAF2_ASK1_RIP
BioCarta	setpathway	Granzyme A mediated Apoptosis Pathway	0.014985	0.012987	0.00699301	0.00799201	0.00999001	0.013986	0.0111555	https://www.gsea-msigdb.org/gsea/msigdb/cards/BIOCARTA_SET_PATHWAY.html	0	3	12	0.25			CREBBP	CASP3; NME1; SET_NME1_HMG2_Ape1_pp32
NCI	mtor_4pathway	mTOR signaling pathway	0.015984	0.011988	0.00599401	0.015984	0.000999001	0.020979	0.011988	https://www.gsea-msigdb.org/gsea/msigdb/cards/PID_MTOR_4PATHWAY.html	1	16	67	0.24	CHEBI:26078	phosphoric acid	RHOA; RAC1; RPS6KB1; MLST8; NRAS; MTOR; SGK1	eIF3_p70S6K; MTOR; mTOR_GBL_PRAS40_DEPTOR; mTOR_GBL_SIN1_PROTOR1_DEPTOR; mTORC1_PGC1A_YY1; mTORC1_PRAS40_DEPTOR; mTORC1_PRAS40_DEPTOR_14-3-3 family; mTORC1_PRAS40_DEPTOR_PML; mTORC1_ULK1-2_ATG13_FIP200; mTORC2_DEPTOR; RAC1_GTP; RAS family_GDP; RhoA_GTP; RPS6KB1; SGK1; SKAR_EJC_mRNA cap binding complex_p70S6K
KEGG	hsa04650	Natural killer cell mediated cytotoxicity	0.000999001	0.015984	0.017982	0.00799201	0.015984	0.014985	0.012321	https://www.kegg.jp/kegg-bin/show_pathway?hsa04650/637+836+355+2534+3383+4893+5781+5880+8743+	0	9	65	0.14			FYN; PTPN11; SHC1; TNF; TNFSF10; FAS; CASP3; NFATC2; RAC1; BID; NRAS; ICAM1	BID; CASP3; FAS; FYN; ICAM1; NRAS; PTPN11; RAC2; TNFSF10
KEGG	hsa00561	Glycerolipid metabolism	0.00699301	0.00899101	0.00999001	0.00799201	0.014985	0.024975	0.012321	https://www.kegg.jp/kegg-bin/show_pathway?hsa00561/56895+10327+501+1056+2717+C00111+C00116	9	5	34	0.15	CHEBI:16108; CHEBI:16108; CHEBI:16659; CHEBI:16659; CHEBI:17754; CHEBI:17754; CHEBI:17754; CHEBI:17754; CHEBI:17754	dihydroxyacetone phosphate; dihydroxyacetone phosphate; D-glycerate; D-glycerate; glycerol; glycerol; glycerol; glycerol; glycerol	AGPAT1; AGPAT4; AKR1A1; AKR1B10; ALDH1B1; ALDH2; ALDH3A2; ALDH7A1; ALDH9A1; CEL; GLA; PLPP2; PNPLA3; TKFC; LPIN3	AGPAT4; AKR1A1; ALDH7A1; CEL; GLA
BioCarta	hifpathway	Hypoxia-Inducible Factor in the Cardiovascular System	0.000999001	0.032967	0.000999001	0.036963	0.000999001	0.001998	0.0124875	https://www.gsea-msigdb.org/gsea/msigdb/cards/BIOCARTA_HIF_PATHWAY.html	2	7	23	0.3	CHEBI:15422; CHEBI:4167	ATP; D-glucopyranose	NOS3; VEGFA; VHL; ASPH; CREB1	100687; ASPH; CREB1; HIF-1-alpha_ARNT_CREB_p300_JAB1_c-JUN; NOS3; VHL_E2_HIF-1-alpha_ubiquitin; VHL_E2_ubiquitin
KEGG	hsa04722	Neurotrophin signaling pathway	0.000999001	0.000999001	0.033966	0.035964	0.000999001	0.001998	0.0124875	https://www.kegg.jp/kegg-bin/show_pathway?hsa04722/397+468+581+1399+4793+4893+5781+5879+5906+387+7157+	0	11	69	0.16			PTPN11; SHC1; TP53; RPS6KA4; CAMK4; CRKL; BCL2; RHOA; RAC1; MAPK8; ATF4; BAX; NFKBIA; NRAS; ARHGDIB; RAP1A	ARHGDIB; ATF4; BAX; CRKL; NFKBIB; NRAS; PTPN11; RAC1; RAP1A; RHOA; TP53
KEGG	hsa04066	HIF-1 signaling pathway	0.000999001	0.000999001	0.004995	0.0659341	0.000999001	0.000999001	0.0124875	https://www.kegg.jp/kegg-bin/show_pathway?hsa04066/226+229+230+596+1387+1536+112398+2023+2026+2027+2597+3098+3099+3101+80201+3162+3479+3480+3569+160287+92483+3945+2475+4843+4846+5160+5161+5162+5211+5213+5214+5230+9978+6194+6198+7018+7076+7422+7428+	8	39	112	0.35	CHEBI:422; CHEBI:15351; CHEBI:15351; CHEBI:15351; CHEBI:15422; CHEBI:15422; CHEBI:30915; CHEBI:30915	(S)-lactic acid; acetyl-CoA; acetyl-CoA; acetyl-CoA; ATP; ATP; 2-oxoglutaric acid; 2-oxoglutaric acid	PDHA1; PDHA2; PDHB; PFKL; PFKM; PFKP; ALDOA; ALDOB; ALDOC; ENO1; ENO2; ENO3; HK1; HK3; HMOX1; IGF1; IGF1R; LDHB; NOS2; NOS3; RPS6; TF; VEGFA; TIMP1; ELOB; VHL; RBX1; PGK1; BCL2; CREBBP; RPS6KB1; IL6; EGLN2; CYBB; MTOR	ALDOA; ALDOB; ALDOC; BCL2; CREBBP; CYBB; EGLN2; ENO1; ENO2; ENO3; GAPDH; HK1; HK2; HK3; HKDC1; HMOX1; IGF1; IGF1R; IL6; LDHAL6A; LDHAL6B; LDHB; MTOR; NOS2; NOS3; PDHA1; PDHA2; PDHB; PFKL; PFKM; PFKP; PGK1; RBX1; RPS6; RPS6KB1; TF; TIMP1; VEGFA; VHL
REACTOME	Synthesis_of_bile_acids_and_bile_salts_via_27_hydroxycholesterol	Synthesis_of_bile_acids_and_bile_salts_via_27_hydroxycholesterol	0.011988	0.01998	0.014985	0.011988	0.010989	0.004995	0.0124875	https://www.gsea-msigdb.org/gsea/msigdb/cards/REACTOME_SYNTHESIS_OF_BILE_ACIDS_AND_BILE_SALTS_VIA_27_HYDROXYCHOLESTEROL.html	2	2	23	0.09	CHEBI:16474; CHEBI:17278	NADPH; 5beta-cholestane-3alpha,7alpha,12alpha,26-tetrol	HSD3B7; NCOA1; NCOA2; NR1H4; RXRA	508988; AKR1C4
NCI	tnfpathway	NA	0.00799201	0.004995	0.016983	0.01998	0.00899101	0.017982	0.0128205		0	19	54	0.35			TNF; SQSTM1; CASP8	CASP8; SQSTM1; sTNF-alpha_TNFR1A; sTNF-alpha_TNFR1A_FAN_NSMASE; sTNF-alpha_TNFR1A_FAN_NSMASE_RACK1; sTNF-alpha_TNFR1A_MADD; sTNF-alpha_TNFR1A_TRADD; sTNF-alpha_TNFR1A_TRADD_RIP_TRAF2; sTNF-alpha_TNFR1A_TRADD_RIP_TRAF2_cIAP1_cIAP2; sTNF-alpha_TNFR1A_TRADD_RIP_TRAF2_p62_Atypical PKCs; sTNF-alpha_TNFR1A_TRADD_RIP_TRAF2_TAK1_TAB family; sTNF-alpha_TNFR1A_TRADD_RIP_TRAF2_TAK1_TAB family_MEKK3; sTNF-al…
KEGG	hsa00190	Oxidative phosphorylation	0.000999001	0.031968	0.000999001	0.032967	0.00999001	0.000999001	0.012987	https://www.kegg.jp/kegg-bin/show_pathway?hsa00190/23545+533+8992+155066+523+528+51382+529+9550+534+64077+10312+	14	12	47	0.26	CHEBI:15422; CHEBI:15422; CHEBI:15846; CHEBI:15846; CHEBI:16908; CHEBI:16908; CHEBI:26078; CHEBI:26078; CHEBI:26078; CHEBI:26078; CHEBI:26078; CHEBI:26078; CHEBI:26078; CHEBI:26078	ATP; ATP; NAD(+); NAD(+); NADH; NADH; phosphoric acid; phosphoric acid; phosphoric acid; phosphoric acid; phosphoric acid; phosphoric acid; phosphoric acid; phosphoric acid	ATP5F1C; ATP5F1E; ATP5ME; ATP5MG; ATP5MGL; ATP5PD; ATP6V0E1; ATP6V0E2; ATP6V1A; ATP6V1C1; ATP6V1D; ATP6V1E1; ATP6V1G2; LHPP; NDUFA10; NDUFA12; NDUFA1; NDUFA4L2; NDUFA5; NDUFA7; NDUFA9; NDUFB1; NDUFB4; NDUFB5; NDUFB6; NDUFB8; NDUFC2; NDUFS1; NDUFS6; NDUFS8; NDUFV2; NDUFV3; SDHB; UQCRH; UQCRQ; ATP6V1G1; NDUFV1; ATP6V0A2; ATP6V0B; TCIRG1	ATP6V0A2; ATP6V0B; ATP6V0E1; ATP6V0E2; ATP6V1A; ATP6V1C1; ATP6V1D; ATP6V1E1; ATP6V1G1; ATP6V1G2; LHPP; TCIRG1
KEGG	hsa05321	Inflammatory bowel disease	0.001998	0.00699301	0.002997	0.0629371	0.002997	0.000999001	0.0131535	https://www.kegg.jp/kegg-bin/show_pathway?hsa05321/2625+3586+3592+3596+3606+3565+3569+7124+	0	8	48	0.17			IL1B; IL4; TNF; IL10; GATA3; IL18; IL13; IL6; IL12A; IL1A	GATA3; IL10; IL12A; IL13; IL18; IL4; IL6; TNF
KEGG	hsa04510	Focal adhesion	0.000999001	0.0689311	0.002997	0.004995	0.000999001	0.000999001	0.01332	https://www.kegg.jp/kegg-bin/show_pathway?hsa04510/596+2534+3909+5599+4233+5228+5747+5880+387+6714+	0	10	60	0.17			FYN; IGF1; IGF1R; PDGFB; SHC1; SRC; VEGFA; COL1A1; CRKL; BCL2; RHOA; RAC1; COL1A2; MAPK8; VTN; PTK2; RELN; CAV2; LAMB1; RAP1A	BCL2; FYN; LAMA3; MAPK8; MET; PGF; PTK2; RAC2; RHOA; SRC
NCI	il12_2pathway	IL12-mediated signaling events	0.001998	0.028971	0.000999001	0.033966	0.013986	0.000999001	0.0134865	https://www.gsea-msigdb.org/gsea/msigdb/cards/PID_IL12_2PATHWAY.html	0	11	44	0.25			IL1B; IL4; NOS2; IL18; CCL4; ATF2; IL12A; CCL3; MTOR	ATF2; CCL3; CCL4; IL12_IL12R_TYK2_JAK2; IL12_IL12R_TYK2_JAK2_SOCS1; IL12_IL12R_TYK2_JAK2_SPHK2; IL18_IL18R; IL1B; IL4; MTOR; NOS2
REACTOME	Methylation	Methylation	0.020979	0.014985	0.00699301	0.012987	0.011988	0.012987	0.0134865	https://www.gsea-msigdb.org/gsea/msigdb/cards/REACTOME_METHYLATION.html	6	2	32	0.06	CHEBI:15422; CHEBI:16474; CHEBI:16680; CHEBI:16842; CHEBI:27650; CHEBI:36062	ATP; NADPH; S-adenosyl-L-homocysteine; formaldehyde; 5,6,7,8-tetrahydrofolyl-L-glutamic acid; 3,4-dihydroxybenzoic acid	CYP1A2; GSTO1; MAT1A; MAT2B; NNMT; MTRR	CYP1A2; NNMT
KEGG	hsa04151	PI3K-Akt signaling pathway	0.000999001	0.001998	0.000999001	0.0759241	0.000999001	0.000999001	0.013653	https://www.kegg.jp/kegg-bin/show_pathway?hsa04151/1386+468+596+842+1277+1278+1385+2149+2247+2254+2263+2688+2782+2783+2784+59345+10681+2790+2791+55970+51764+54331+2785+2786+2787+2788+94235+2792+2793+2998+3326+7184+3479+3480+3565+3569+3909+3912+4233+64223+2475+4846+4893+5105+5106+5155+5228+5563+5747+5879+5649+6194+6198+6256+6446+7157+7422+7448+	0	58	354	0.16			PCK1; PCK2; FGF9; GH1; GNB1; GNB2; GNB3; GNB4; GNB5; GNG10; GNG11; GNG12; GNG13; GNG2; GNG3; GNG4; GNG5; GNG7; GNG8; GNGT1; GNGT2; GYS2; HSP90AB1; IGF1; IGF1R; IL4; NOS3; PDGFB; RPS6; RXRA; TP53; VEGFA; FGFR2; PRKAA2; COL1A1; BCL2; CREB1; RAC1; COL1A2; HSP90B1; F2R; RPS6KB1; IL6; ATF2; ATF4; FGF2; MLST8; VTN; CASP9; NRAS; PTK2; RELN; LAMB1; MTOR; SGK1	ATF2; ATF4; BCL2; CASP9; COL1A1; COL1A2; CREB1; F2R; FGF2; FGF9; FGFR2; GH1; GNB1; GNB2; GNB3; GNB4; GNB5; GNG10; GNG11; GNG12; GNG13; GNG2; GNG3; GNG4; GNG5; GNG7; GNG8; GNGT1; GNGT2; GYS2; HSP90AB1; HSP90B1; IGF1; IGF1R; IL4; IL6; LAMA3; LAMB1; MET; MLST8; MTOR; NOS3; NRAS; PCK1; PCK2; PDGFB; PGF; PRKAA2; PTK2; RAC1; RELN; RPS6; RPS6KB1; RXRA; SGK1; TP53; VEGFA; VTN
NCI	tcrcalciumpathway	NA	0.004995	0.002997	0.016983	0.004995	0.001998	0.04995	0.013653		0	8	41	0.2			IL4; PTGS2; NFATC2; FKBP1A	Calcineurin A alpha-beta B1_FKBP12_FK506; FKBP12_FK506; IL4; JUN_FOSNFAT1-c-4; JUN_NFAT1-c-4_p21SNFT; JUNB_Fra1_NFAT1-c-4; NFAT1-c-4_ICER1; PTGS2
KEGG	hsa04935	Growth hormone synthesis, secretion and action	0.000999001	0.001998	0.00599401	0.0719281	0.000999001	0.000999001	0.0138195	https://www.kegg.jp/kegg-bin/show_pathway?hsa04935/55811+109+196883+1386+468+1385+1399+2688+2770+2773+3479+5599+2475+4893+5747+6464+9021+	2	17	118	0.14	CHEBI:17489; CHEBI:17489	3',5'-cyclic AMP; 3',5'-cyclic AMP	ADCY10; ADCY4; GH1; GNAI1; GNAI3; IGF1; SHC1; CRKL; SOCS3; CREB1; MAPK8; CREBBP; ATF2; ATF4; NRAS; PTK2; MTOR	ADCY10; ADCY3; ADCY4; ATF2; ATF4; CREB1; CRKL; GH1; GNAI1; GNAI3; IGF1; MAPK8; MTOR; NRAS; PTK2; SHC1; SOCS3
KEGG	hsa04014	Ras signaling pathway	0.000999001	0.00899101	0.000999001	0.0709291	0.000999001	0.000999001	0.013986	https://www.kegg.jp/kegg-bin/show_pathway?hsa04014/382+2247+2254+2263+2782+2783+2784+59345+10681+2790+2791+55970+51764+54331+2785+2786+2787+2788+94235+2792+2793+3479+3480+5599+4233+4893+5155+5228+84647+5319+5320+26279+30814+50487+123745+5781+5879+5880+10928+5906+23179+387+6464+7422+	4	44	230	0.19	CHEBI:17489; CHEBI:17489; CHEBI:17552; CHEBI:17552	3',5'-cyclic AMP; 3',5'-cyclic AMP; GDP; GDP	FGF9; GNB1; GNB2; GNB3; GNB4; GNB5; GNG10; GNG11; GNG12; GNG13; GNG2; GNG3; GNG4; GNG5; GNG7; GNG8; GNGT1; GNGT2; IGF1; IGF1R; PDGFB; PLA2G12B; PLA2G1B; PLA2G2A; PLA2G2D; PLA2G3; PTPN11; SHC1; VEGFA; FGFR2; RGL1; RHOA; RAC1; MAPK8; GRIN1; FGF2; NRAS; RALBP1; GRIN2A; RAP1A; ARF6	ARF6; FGF2; FGF9; FGFR2; GNB1; GNB2; GNB3; GNB4; GNB5; GNG10; GNG11; GNG12; GNG13; GNG2; GNG3; GNG4; GNG5; GNG7; GNG8; GNGT1; GNGT2; IGF1; IGF1R; MAPK8; MET; NRAS; PDGFB; PGF; PLA2G12B; PLA2G1B; PLA2G2A; PLA2G2D; PLA2G2E; PLA2G3; PLA2G4E; PTPN11; RAC1; RAC2; RALBP1; RAP1A; RGL1; RHOA; SHC1; VEGFA
KEGG	hsa04934	Cushing syndrome	0.001998	0.026973	0.00599401	0.044955	0.001998	0.001998	0.013986	https://www.kegg.jp/kegg-bin/show_pathway?hsa04934/109+196883+1386+468+8313+1029+1385+2770+2773+5443+5906+5925+11091+	4	13	138	0.09	CHEBI:16581; CHEBI:16581; CHEBI:17489; CHEBI:17489	pregnenolone; pregnenolone; 3',5'-cyclic AMP; 3',5'-cyclic AMP	ADCY4; GNAI1; GNAI3; HSD3B1; HSD3B2; LDLR; PDE11A; WDR5; AXIN2; CYP21A2; POMC; SCARB1; CREB1; CDKN2A; ATF2; ATF4; RB1; RAP1A	ADCY3; ADCY4; ATF2; ATF4; AXIN2; CDKN2A; CREB1; GNAI1; GNAI3; POMC; RAP1A; RB1; WDR5
NCI	il4_2pathway	IL4-mediated signaling events	0.002997	0.000999001	0.034965	0.00999001	0.000999001	0.033966	0.013986	https://www.gsea-msigdb.org/gsea/msigdb/cards/PID_IL4_2PATHWAY.html	0	21	76	0.28			IL4; SHC1; IL10; COL1A1; SOCS3; COL1A2; CEBPB; RPS6KB1; MTOR	CEBPB; COL1A1; COL1A2; FES; IL10; IL4; IL4_IL4R_JAK1; IL4_IL4R_JAK1_IL13RA1_JAK2; IL4_IL4R_JAK1_IL2R gamma_JAK3; IL4_IL4R_JAK1_IL2R gamma_JAK3_Dok-R; IL4_IL4R_JAK1_IL2R gamma_JAK3_FES; IL4_IL4R_JAK1_IL2R gamma_JAK3_FES_IRS2; IL4_IL4R_JAK1_IL2R gamma_JAK3_IRS1; IL4_IL4R_JAK1_IL2R gamma_JAK3_SHC_SHIP; IL4_IL4R_JAK1_IL2R gamma_JAK3_SHC_SHIP_GRB2; IL4_IL4R_JAK1_IL2R gamma_JAK3_SHIP; IL4_IL4R_JAK1_IL2…
BioCarta	vobesitypathway	Visceral Fat Deposits and the Metabolic Syndrome	0.000999001	0.000999001	0.036963	0.042957	0.001998	0.000999001	0.0141525	https://www.gsea-msigdb.org/gsea/msigdb/cards/BIOCARTA_VOBESITY_PATHWAY.html	0	6	16	0.38			ADIPOQ; HSD11B1; PPARG; RXRA; TNF	ADIPOQ; HSD11B1; PPAR-gamma_RXR; PPARG; RXRA; TNF
KEGG	hsa00601	Glycosphingolipid biosynthesis - lacto and neolacto series	0.000999001	0.000999001	0.0799201	0.000999001	0.000999001	0.000999001	0.0141525	https://www.kegg.jp/kegg-bin/show_pathway?hsa00601/8707+10331+84002+2683+8704+8703+8702+2651+6487+10402+6489+	0	12	67	0.18			B4GALT1; B4GALT4; B4GALT3; B4GALT2; B3GALNT1; B3GALT2; B3GNT2; B3GNT3; B3GNT4; B3GNT5; GCNT2; ST3GAL3; ST3GAL6	B3GALT2; B3GNT1; B3GNT3; B3GNT5; B4GALT1; B4GALT2; B4GALT3; B4GALT4; GCNT2; ST3GAL3; ST3GAL6; ST8SIA1
KEGG	hsa04068	FoxO signaling pathway	0.000999001	0.004995	0.00999001	0.0659341	0.001998	0.000999001	0.0141525	https://www.kegg.jp/kegg-bin/show_pathway?hsa04068/891+2308+2911+3479+3480+3586+3569+5599+4893+5105+5106+5563+6446+6648+8743+	9	15	124	0.12	CHEBI:16015; CHEBI:16015; CHEBI:16015; CHEBI:16015; CHEBI:16015; CHEBI:16015; CHEBI:16015; CHEBI:16015; CHEBI:16015	L-glutamic acid; L-glutamic acid; L-glutamic acid; L-glutamic acid; L-glutamic acid; L-glutamic acid; L-glutamic acid; L-glutamic acid; L-glutamic acid	PCK1; PCK2; IGF1; IGF1R; SOD2; TNFSF10; IL10; GRM1; PRKAA2; MAPK8; CCNB1; CREBBP; FOXO1; IL6; NRAS; SGK1	CCNB1; FOXO1; GRM1; IGF1; IGF1R; IL10; IL6; MAPK8; NRAS; PCK1; PCK2; PRKAA2; SGK1; SOD2; TNFSF10
KEGG	hsa01521	EGFR tyrosine kinase inhibitor resistance	0.000999001	0.002997	0.001998	0.0779221	0.000999001	0.000999001	0.014319	https://www.kegg.jp/kegg-bin/show_pathway?hsa01521/581+596+2247+2263+3479+3480+3569+4233+2475+4893+5155+6194+6198+6464+6714+7422+	0	16	81	0.2			BAX; BCL2; FGF2; FGFR2; IGF1; IGF1R; IL6; MET; MTOR; NRAS; PDGFB; RPS6; RPS6KB1; SHC1; SRC; VEGFA	BAX; BCL2; FGF2; FGFR2; IGF1; IGF1R; IL6; MET; MTOR; NRAS; PDGFB; RPS6; RPS6KB1; SHC1; SRC; VEGFA
NCI	trkrpathway	NA	0.004995	0.001998	0.0739261	0.002997	0.000999001	0.000999001	0.014319		2	23	95	0.24	CHEBI:15996; CHEBI:17552	GTP; GDP	PTPN11; SHC1; CRKL; RHOA; RAC1; SQSTM1; NRAS; RAP1A	CRKL; FRS2 family_SHP2; FRS2 family_SHP2_CRK family; FRS2 family_SHP2_CRK family_C3G_GAB2; FRS2 family_SHP2_GRB2_SOS1; KIDINS220_CRKL; KIDINS220_CRKL_C3G; NGF (dimer)_TRKA_p62_Atypical PKCs; PTPN11; RAC1_GDP; RAC1_GTP; RAP1_GDP; RAP1_GTP; RAS family_GDP; RAS family_GTP_PI3K; RAS family_GTP_Tiam1; RHOA; SHC_GRB2_SOS1; SHC_GRB2_SOS1_GAB1; SHC_GRB2_SOS1_GAB1_PI3K; SHC_RasGAP; SHC1; SQSTM1
BioCarta	no2il12pathway	NO2-dependent IL 12 Pathway in NK cells	0.020979	0.016983	0.010989	0.00899101	0.026973	0.004995	0.014985	https://www.gsea-msigdb.org/gsea/msigdb/cards/BIOCARTA_NO2IL12_PATHWAY.html	2	2	12	0.17	CHEBI:16349; CHEBI:16467	L-citrulline; L-arginine	NOS2	IL-12_IL-12R; NOS2
NCI	txa2pathway	Thromboxane A2 receptor signaling	0.000999001	0.004995	0.00799201	0.0719281	0.001998	0.001998	0.014985	https://www.gsea-msigdb.org/gsea/msigdb/cards/PID_TXA2PATHWAY.html	7	17	66	0.26	CHEBI:15996; CHEBI:16349; CHEBI:16356; CHEBI:16467; CHEBI:16474; CHEBI:16595; CHEBI:17552	GTP; L-citrulline; 3',5'-cyclic GMP; L-arginine; NADPH; 1D-myo-inositol 1,4,5-trisphosphate; GDP	FYN; GNB1; GNB5; GNG2; NOS3; SRC; SELE; RHOA; RAC1; VCAM1; ICAM1	FGR; G beta_gamma; G beta5_gamma2; Gq family_GDP_G beta5_gamma2; ICAM1; NOS3; RAC1_GTP; RhoA_GDP; RhoA_GTP; RhoA_GTP_ROCK1; SELE; TP alpha_Gq family_GDP_G beta5_gamma2; TP alpha_TGM2_GDP_G beta_gamma; TP beta_GNAI2_GDP_G beta_gamma; TP beta_Gq family_GDP_G beta5_gamma2; TXA2-R family_G12 family_GDP_G beta_gamma; VCAM1
KEGG	hsa04727	GABAergic synapse	0.000999001	0.00699301	0.000999001	0.0799201	0.000999001	0.000999001	0.0151515	https://www.kegg.jp/kegg-bin/show_pathway?hsa04727/109+196883+2557+2560+2563+2770+2773+2782+2783+2784+59345+10681+2790+2791+55970+51764+54331+2785+2786+2787+2788+94235+2792+2793+	27	24	69	0.35	CHEBI:16015; CHEBI:16015; CHEBI:16015; CHEBI:16015; CHEBI:16015; CHEBI:16015; CHEBI:16015; CHEBI:16015; CHEBI:16015; CHEBI:16865; CHEBI:16865; CHEBI:16865; CHEBI:16865; CHEBI:17489; CHEBI:17489; CHEBI:18050; CHEBI:18050; CHEBI:18050; CHEBI:18050; CHEBI:18050; CHEBI:18050; CHEBI:18050; CHEBI:18050; CHEBI:18050; CHEBI:18050; CHEBI:30915; CHEBI:30915	L-glutamic acid; L-glutamic acid; L-glutamic acid; L-glutamic acid; L-glutamic acid; L-glutamic acid; L-glutamic acid; L-glutamic acid; L-glutamic acid; gamma-aminobutyric acid; gamma-aminobutyric acid; gamma-aminobutyric acid; gamma-aminobutyric acid; 3',5'-cyclic AMP; 3',5'-cyclic AMP; L-glutamine; L-glutamine; L-glutamine; L-glutamine; L-glutamine; L-glutamine; L-glutamine; L-glutamine; L-glut…	GLS; GLS2; ABAT; ADCY4; GNAI1; GNAI3; GNB1; GNB2; GNB3; GNB4; GNB5; GNG10; GNG11; GNG12; GNG13; GNG2; GNG3; GNG4; GNG5; GNG7; GNG8; GNGT1; GNGT2; SLC38A2; SRC; GABRD; GABRA4; SLC12A5; GABRB1	ADCY3; ADCY4; GABRA4; GABRB1; GABRD; GNAI1; GNAI3; GNB1; GNB2; GNB3; GNB4; GNB5; GNG10; GNG11; GNG12; GNG13; GNG2; GNG3; GNG4; GNG5; GNG7; GNG8; GNGT1; GNGT2
BioCarta	aktpathway	AKT Signaling Pathway	0.001998	0.000999001	0.013986	0.0689311	0.000999001	0.00599401	0.0154845	https://www.gsea-msigdb.org/gsea/msigdb/cards/BIOCARTA_AKT_PATHWAY.html	0	7	20	0.35			FOXO1; NFKBIA; CASP9	14-3-3_Forkhead Transcription Factors; CASP9; FOXO1; GH_GH R; GH1; I-kappa-B-alpha_RELA_p50_ubiquitin; NF-kappa-B_I-kappa-B-alpha
NCI	ar_nongenomic_pathway	Nongenotropic Androgen signaling	0.004995	0.001998	0.00999001	0.027972	0.002997	0.044955	0.0154845	https://www.gsea-msigdb.org/gsea/msigdb/cards/PID_AR_NONGENOMIC_PATHWAY.html	3	9	34	0.26	CHEBI:15996; CHEBI:16595; CHEBI:17552	GTP; 1D-myo-inositol 1,4,5-trisphosphate; GDP	GNAI1; GNAI3; GNB1; GNG2; SRC; CREB1; RAC1; PTK2	CREB1; G beta_gamma; Gi family_GDP_G beta_gamma; PTK2; RAC1-CDC42_GDP; RAC1-CDC42_GTP; SRC; T-DHT_AR_PELP1_Src; T-DHT_AR_PELP1_Src_PI3K
BioCarta	barrestinsrcpathway	NA	0.004995	0.00899101	0.021978	0.027972	0.017982	0.011988	0.015651		2	10	22	0.45	CHEBI:15996; CHEBI:17552	GTP; GDP	Arrestin_SRC_Hck_c-Fgr; CCL4; g-gamma_g-beta; GPCR_g-alpha-s_g-beta_g-gamma_GDP; Ligand_GPCR_g-beta_g-gamma; Ligand_GPCR(+)_Arrestin; Ligand_GPCR(+)_Arrestin_(SRC_Hck_c-Fgr); Ligand_GPCR(+)_Arrestin_(SRC_Hck_c-Fgr)(cy); Ligand_GPCR(+)_g-beta_g-gamma; SRC_Hck_c-Fgr	Arrestin_SRC_Hck_c-Fgr; CCL4; g-gamma_g-beta; GPCR_g-alpha-s_g-beta_g-gamma_GDP; Ligand_GPCR_g-beta_g-gamma; Ligand_GPCR(+)_Arrestin; Ligand_GPCR(+)_Arrestin_(SRC_Hck_c-Fgr); Ligand_GPCR(+)_Arrestin_(SRC_Hck_c-Fgr)(cy); Ligand_GPCR(+)_g-beta_g-gamma; SRC_Hck_c-Fgr
KEGG	hsa05214	Glioma	0.000999001	0.034965	0.001998	0.010989	0.045954	0.000999001	0.015984	https://www.kegg.jp/kegg-bin/show_pathway?hsa05214/3479+3480+2475+5155+5925+7157+C01245	1	6	31	0.19	CHEBI:16595	1D-myo-inositol 1,4,5-trisphosphate	IGF1; IGF1R; PDGFB; SHC1; TP53; CAMK4; CDKN2A; BAX; NRAS; RB1; MTOR	IGF1; IGF1R; MTOR; PDGFB; RB1; TP53
KEGG	hsa05169	Epstein-Barr virus infection	0.000999001	0.000999001	0.018981	0.013986	0.000999001	0.0639361	0.01665	https://www.kegg.jp/kegg-bin/show_pathway?hsa05169/581+596+637+836+841+842+3627+953+956+377841+355+3065+3066+3383+3569+5599+4792+4793+4940+5879+5925+79685+7124+7157+	0	24	162	0.15			ENTPD1; ENTPD3; ENTPD8; HDAC1; HDAC2; SAP30L; TNF; TP53; FAS; OAS3; BCL2; CASP3; RAC1; MAPK8; BID; IL6; CXCL10; BAX; NFKBIA; CASP9; RB1; ICAM1; CASP8	BAX; BCL2; BID; CASP3; CASP8; CASP9; CXCL10; ENTPD1; ENTPD3; ENTPD8; FAS; HDAC1; HDAC2; ICAM1; IL6; MAPK8; NFKBIA; NFKBIB; OAS3; RAC1; RB1; SAP30L; TNF; TP53
BioCarta	mprpathway	How Progesterone Initiates the Oocyte Maturation	0.000999001	0.001998	0.004995	0.0549451	0.035964	0.000999001	0.01665	https://www.gsea-msigdb.org/gsea/msigdb/cards/BIOCARTA_MPR_PATHWAY.html	4	7	21	0.33	CHEBI:15422; CHEBI:15996; CHEBI:17489; CHEBI:17552	ATP; GTP; 3',5'-cyclic AMP; GDP	ACTA1; CCNB1; PGR	26783; CDC2_cyclin B; mPR_G-alpha-S_G-beta_G-gamma_G-alpha-I; PGR; progesterone_iPR; progesterone_iPR_SRC; progesterone_mPR_G-beta_G-gamma_G-alpha-I
REACTOME	Gluconeogenesis	Gluconeogenesis	0.000999001	0.038961	0.000999001	0.028971	0.02997	0.000999001	0.0168165	https://www.gsea-msigdb.org/gsea/msigdb/cards/REACTOME_GLUCONEOGENESIS.html	12	9	50	0.18	CHEBI:15351; CHEBI:15422; CHEBI:15946; CHEBI:15996; CHEBI:16015; CHEBI:16108; CHEBI:16526; CHEBI:17053; CHEBI:17552; CHEBI:30769; CHEBI:30915; CHEBI:4170	acetyl-CoA; ATP; keto-D-fructose 6-phosphate; GTP; L-glutamic acid; dihydroxyacetone phosphate; carbon dioxide; L-aspartic acid; GDP; citric acid; 2-oxoglutaric acid; D-glucopyranose 6-phosphate	FBP1; FBP2; PCK1; PCK2; ALDOA; ALDOB; ALDOC; ENO1; ENO2; ENO3; GAPDHS; GOT2; MDH2; PGAM2; SLC25A11; PGK1	508983; 509145; FBP2; GOT1; GOT2; MDH1; MDH2; PGK1; SLC25A11
REACTOME	Lipoprotein_metabolism	Lipoprotein_metabolism	0.021978	0.002997	0.017982	0.02997	0.00799201	0.01998	0.0168165		0	3	8	0.38			CYP11B2; MECR; PECR; CROT; ALAS1; UGT1A9; PLA2G15; PLB1; ECI1; EHHADH; ECI2; ACSS3; AACS; ABCA1; ABCC1; ACAA1; ACAA2; ACACB; ACADL; ACADM; ACADS; ACADVL; ACAT1; ACAT2; ACLY; ACOT12; ACOT2; ACOT8; ACOX1; ACOX2; ACOX3; ACP6; ACSL1; ACSL3; ACSM6; AGPAT1; AGPAT4; AKR1C1; AKR1C2; AKR1C3; AKR1C4; ALDH3A2; ALDH3B2; ALOX12; ALOX5AP; ALOX5; B3GALNT1; B3GNT5; B4GALNT1; BAAT; BCHE; CD36; CHKA; CPT1A; CPT1B;…	508004; 508180; APOE
KEGG	hsa05031	Amphetamine addiction	0.000999001	0.000999001	0.046953	0.0509491	0.000999001	0.001998	0.0171495	https://www.kegg.jp/kegg-bin/show_pathway?hsa05031/1386+468+814+1385+2890+2891+2892+2893+2902+2903+3065+3066+4128+4129+6531+6804+	27	16	69	0.23	CHEBI:16015; CHEBI:16015; CHEBI:16015; CHEBI:16015; CHEBI:16015; CHEBI:16015; CHEBI:16015; CHEBI:16015; CHEBI:16015; CHEBI:17489; CHEBI:17489; CHEBI:17895; CHEBI:17895; CHEBI:17895; CHEBI:17895; CHEBI:17895; CHEBI:17895; CHEBI:17895; CHEBI:17895; CHEBI:17895; CHEBI:17895; CHEBI:17895; CHEBI:17895; CHEBI:17895; CHEBI:17895; CHEBI:18243; CHEBI:18243	L-glutamic acid; L-glutamic acid; L-glutamic acid; L-glutamic acid; L-glutamic acid; L-glutamic acid; L-glutamic acid; L-glutamic acid; L-glutamic acid; 3',5'-cyclic AMP; 3',5'-cyclic AMP; L-tyrosine; L-tyrosine; L-tyrosine; L-tyrosine; L-tyrosine; L-tyrosine; L-tyrosine; L-tyrosine; L-tyrosine; L-tyrosine; L-tyrosine; L-tyrosine; L-tyrosine; L-tyrosine; dopamine; dopamine	HDAC1; HDAC2; MAOB; SLC18A1; SLC6A3; STX1A; GRIA2; CAMK4; GRIA3; GRIA1; CREB1; GRIA4; GRIN1; ATF2; ATF4; GRIN2A	ATF2; ATF4; CAMK4; CREB1; GRIA1; GRIA2; GRIA3; GRIA4; GRIN1; GRIN2A; HDAC1; HDAC2; MAOA; MAOB; SLC6A3; STX1A
KEGG	hsa05200	Pathways in cancer	0.000999001	0.000999001	0.00599401	0.0929071	0.000999001	0.000999001	0.0171495	https://www.kegg.jp/kegg-bin/show_pathway?hsa05200/596+637+836+841+842+1387+355+2308+3479+3480+354+4233+2475+4792+4843+7849+5155+5467+5743+5747+5880+10928+5925+6256+7157+7422+	2	27	125	0.22	CHEBI:17489; CHEBI:17489	3',5'-cyclic AMP; 3',5'-cyclic AMP	ADCY4; CASP7; CXCL8; ESR1; ESR2; FGF9; GNAI1; GNAI3; GNB1; GNB2; GNB3; GNB4; GNB5; GNG10; GNG11; GNG12; GNG13; GNG2; GNG3; GNG4; GNG5; GNG7; GNG8; GNGT1; GNGT2; GSTA1; GSTA2; GSTA3; GSTA4; GSTA5; GSTM1; GSTM3; GSTO1; GSTO2; GSTP1; HDAC1; HDAC2; HMOX1; HSP90AB1; IGF1; IGF1R; IL4; KEAP1; NCOA1; NFE2L2; NOS2; NQO1; PDGFB; PPARG; PTGS2; RXRA; TP53; VEGFA; FGFR2; AXIN2; ELOB; FAS; NCOA3; KNG1; VHL; RB…	737989; BCL2; BID; CASP3; CASP8; CASP9; CREBBP; FAS; FOXO1; IGF1; IGF1R; KLK3; MET; MTOR; NFKBIA; NOS2; PAX8; PDGFB; PPARD; PTGS2; PTK2; RAC2; RALBP1; RB1; RXRA; TP53; VEGFA
BioCarta	il4pathway	IL 4 signaling pathway	0.015984	0.00699301	0.00999001	0.00599401	0.0539461	0.010989	0.017316	https://www.gsea-msigdb.org/gsea/msigdb/cards/BIOCARTA_IL4_PATHWAY.html	0	5	15	0.33			IL4; SHC1; RPS6KB1	IL-4_IL-2R-gamma_IL-2R-alpha_JAK3_JAK1_IRS1_2; IL-4_IL-2R-gamma_IL-4R-alpha_JAK3_JAK1; IL4; RPS6KB1; SHC1
REACTOME	NF_kB_is_activated_and_signals_survival	NF_kB_is_activated_and_signals_survival	0.015984	0.010989	0.017982	0.01998	0.022977	0.015984	0.017316	https://www.gsea-msigdb.org/gsea/msigdb/cards/REACTOME_NF_KB_IS_ACTIVATED_AND_SIGNALS_SURVIVAL.html	1	2	7	0.29	CHEBI:15422	ATP	SQSTM1; NFKBIA	508639; NFKBIA
KEGG	hsa04010	MAPK signaling pathway	0.000999001	0.000999001	0.015984	0.0839161	0.000999001	0.001998	0.0174825	https://www.kegg.jp/kegg-bin/show_pathway?hsa04010/1386+468+836+11221+51295+355+2254+2263+55970+3312+3553+4137+4773+5155+5879+7124+7157+C00575	2	17	121	0.14	CHEBI:17489; CHEBI:17489	3',5'-cyclic AMP; 3',5'-cyclic AMP	DUSP3; FGF9; GNG12; IGF1; IGF1R; IL1B; PDGFB; PLA2G12B; PLA2G1B; PLA2G2A; PLA2G2D; PLA2G3; TNF; TP53; VEGFA; FGFR2; RPS6KA4; FAS; CRKL; CASP3; ECSIT; NFATC2; MAPT; RAC1; MAPK8; ATF2; ATF4; FGF2; NRAS; IL1A; HSPA1A; HSPA1B; RAP1A	ATF2; ATF4; CASP3; DUSP10; ECSIT; FAS; FGF9; FGFR2; GNG12; HSPA8; IL1B; MAPT; NFATC2; PDGFB; RAC1; TNF; TP53
KEGG	hsa04979	Cholesterol metabolism	0.016983	0.001998	0.017982	0.0509491	0.00999001	0.00699301	0.0174825	https://www.kegg.jp/kegg-bin/show_pathway?hsa04979/19+348+3949+7416+	3	4	31	0.13	CHEBI:16525; CHEBI:16525; CHEBI:17687	taurochenodeoxycholic acid; taurochenodeoxycholic acid; glycocholic acid	ABCA1; APOE; CD36; LDLR; VDAC1; LPA; SCARB1; APOA2	ABCA1; APOE; LDLR; VDAC1
REACTOME	Cytosolic_sulfonation_of_small_molecules	Cytosolic_sulfonation_of_small_molecules	0.013986	0.024975	0.014985	0.023976	0.011988	0.014985	0.0174825	https://www.gsea-msigdb.org/gsea/msigdb/cards/REACTOME_CYTOSOLIC_SULFONATION_OF_SMALL_MOLECULES.html	7	3	49	0.06	CHEBI:16581; CHEBI:17263; CHEBI:17474; CHEBI:17864; CHEBI:18243; CHEBI:35420; CHEBI:4866	pregnenolone; estrone; estrone 3-sulfate; taurolithocholic acid sulfate; dopamine; pregnenolone sulfate; 17beta-estradiol 3-sulfate	SULT1E1; BPNT1; SULT1B1; TPST1	BPNT1; SULT1A4; SULT1E1
NCI	ar_tf_pathway	Regulation of Androgen receptor activity	0.000999001	0.001998	0.035964	0.036963	0.032967	0.000999001	0.018315	https://www.gsea-msigdb.org/gsea/msigdb/cards/PID_AR_TF_PATHWAY.html	0	14	59	0.24			HDAC1; NCOA1; NCOA2; RXRA; SRC; KAT7; MAPK8; CREBBP; FOXO1	AR_RACK1_Src; Cbp_p300; FOXO1; HDAC1; KAT7; KLK3; MAPK8; NCOA1; NCOA2; RXRs_9cRA; SRC; T-DHT_AR_RACK1_Src; T-DHT_AR_TIF2; T-DHT_AR_TIF2_CARM1
BioCarta	eponfkbpathway	Erythropoietin mediated neuroprotection through NF-kB	0.020979	0.020979	0.003996	0.030969	0.00799201	0.025974	0.0184815	https://www.gsea-msigdb.org/gsea/msigdb/cards/BIOCARTA_EPONFKB_PATHWAY.html	0	4	11	0.36			SOD2; GRIN1; NFKBIA	HIF-1-alpha_ARNT_CREB_p300_JAB1_c-JUN; I-kappa-B-alpha_RELA_p50_ubiquitin; p50_RELA_I-kappa-B-alpha; SOD2
KEGG	hsa00600	Sphingolipid metabolism	0.00799201	0.011988	0.0679321	0.010989	0.00799201	0.004995	0.018648	https://www.kegg.jp/kegg-bin/show_pathway?hsa00600/2581+2717+2720+7368+C00065	11	4	46	0.09	CHEBI:16393; CHEBI:16393; CHEBI:16874; CHEBI:17115; CHEBI:17115; CHEBI:17115; CHEBI:17115; CHEBI:17115; CHEBI:17115; CHEBI:17115; CHEBI:17115	sphingosine; sphingosine; psychosine; L-serine; L-serine; L-serine; L-serine; L-serine; L-serine; L-serine; L-serine	B4GALNT1; GALC; GLA; GLB1; HEXA; NEU2; NEU4; PLPP2; UGT8	GALC; GLA; GLB1; UGT8
KEGG	hsa04211	Longevity regulating pathway	0.000999001	0.000999001	0.00599401	0.102897	0.000999001	0.001998	0.018981	https://www.kegg.jp/kegg-bin/show_pathway?hsa04211/109+196883+9370+9474+581+814+2308+3479+3480+2475+4893+5468+5563+6198+6648+7157+	4	16	83	0.19	CHEBI:15846; CHEBI:15846; CHEBI:17489; CHEBI:17489	NAD(+); NAD(+); 3',5'-cyclic AMP; 3',5'-cyclic AMP	ADCY4; ADIPOQ; IGF1; IGF1R; PPARG; SOD2; TP53; PRKAA2; CAMK4; ATG5; CREB1; FOXO1; RPS6KB1; ATF2; ATF4; BAX; NRAS; MTOR	ADCY3; ADCY4; ADIPOQ; ATG5; BAX; CAMK4; FOXO1; IGF1; IGF1R; MTOR; NRAS; PPARG; PRKAA2; RPS6KB1; SOD2; TP53
BioCarta	atmpathway	ATM Signaling Pathway	0.000999001	0.000999001	0.101898	0.001998	0.000999001	0.00799201	0.0191475	https://www.gsea-msigdb.org/gsea/msigdb/cards/BIOCARTA_ATM_PATHWAY.html	0	8	18	0.44			RAD51; MAPK8; RBBP8; NFKBIA	BRCA1_CTIP; I-kappa-B-alpha_RELA_p50_ubiquitin; MAPK8; NF-kappa-B_I-kappa-B-alpha; p53_MDM2; RAD51; RBBP8; TP53
NCI	il12_stat4pathway	NA	0.00699301	0.035964	0.043956	0.00799201	0.00899101	0.011988	0.019314		0	7	26	0.27			CD86; IL18; IL13; MAPK8; CREBBP	B7 family_CD28; IL13; IL18; IL18_IL18R; JUN_Cbp; MAPK8; STAT4 (dimer)_JUN_Cbp
REACTOME	Tryptophan_catabolism	Tryptophan_catabolism	0.022977	0.020979	0.004995	0.017982	0.026973	0.021978	0.019314	https://www.gsea-msigdb.org/gsea/msigdb/cards/REACTOME_TRYPTOPHAN_CATABOLISM.html	3	2	25	0.08	CHEBI:15793; CHEBI:16474; CHEBI:16526	3-hydroxyanthranilic acid; NADPH; carbon dioxide	KMO; SLC3A2; SLC7A5; IDO1	IDO1; KMO
NCI	botulinumtoxinpathway	NA	0.041958	0.004995	0.00799201	0.014985	0.042957	0.003996	0.0194805		0	5	52	0.1			SNAP25; STX1A	SNAP25; STX1A; STX1A_SNAP25 fragment 1_VAMP2; STX1A_SNAP25_VAMP2; STXIA_STXBP1
KEGG	hsa05166	Human T-cell leukemia virus 1 infection	0.000999001	0.004995	0.0529471	0.0549451	0.001998	0.001998	0.019647	https://www.kegg.jp/kegg-bin/show_pathway?hsa05166/109+196883+1386+468+581+1029+1385+2224+3383+3569+5599+4773+4792+4893+5925+7124+7157+	2	17	185	0.09	CHEBI:17489; CHEBI:17489	3',5'-cyclic AMP; 3',5'-cyclic AMP	ADCY4; TNF; TP53; VDAC1; NFATC2; CREB1; KAT2A; MAPK8; CREBBP; IL6; CDKN2A; ATF2; ATF4; BAX; NFKBIA; NRAS; RB1; ICAM1	ADCY3; ADCY4; ATF2; ATF4; BAX; CDKN2A; CREB1; FDPS; ICAM1; IL6; MAPK8; NFATC2; NFKBIA; NRAS; RB1; TNF; TP53
NCI	hnf3bpathway	NA	0.000999001	0.000999001	0.03996	0.0669331	0.000999001	0.00999001	0.01998		0	16	42	0.38			ALAS1; PKLR; PCK1; ALDOB; ACADM; ACADVL; CPT1A; CPT1B; CPT1C; HADH; HMGCS1; TAT; CREB1; CEBPB; ALB; ABCC8; UCP2; FOXA1	ABCC8; ACADM; ACADVL; ALAS1; ALB; ALDOB; CEBPB; CPT1B; CREB1; FOXA1; HADH; HMGCS1; PCK1; PKLR; TAT; UCP2
REACTOME	Urea_cycle	Urea_cycle	0.021978	0.015984	0.015984	0.017982	0.033966	0.015984	0.020313	https://www.gsea-msigdb.org/gsea/msigdb/cards/REACTOME_UREA_CYCLE.html	7	2	28	0.07	CHEBI:15351; CHEBI:15422; CHEBI:16015; CHEBI:16349; CHEBI:16467; CHEBI:17053; CHEBI:17533	acetyl-CoA; ATP; L-glutamic acid; L-citrulline; L-arginine; L-aspartic acid; N-acetyl-L-glutamic acid	NAGS; ARG2	ARG2; NAGS
REACTOME	S6K1_mediated_signalling	S6K1_mediated_signalling	0.034965	0.002997	0.035964	0.00699301	0.003996	0.037962	0.0204795		1	1	5	0.2	CHEBI:15422	ATP	RPS6; RPS6KB1; MLST8; MTOR	RPS6KB1
KEGG	hsa04022	cGMP-PKG signaling pathway	0.000999001	0.003996	0.0779221	0.03996	0.000999001	0.000999001	0.0208125	https://www.kegg.jp/kegg-bin/show_pathway?hsa04022/109+196883+154+1386+468+478+480+482+1385+2770+2773+3827+4773+4846+387+6546+7416+	6	17	167	0.1	CHEBI:17345; CHEBI:17345; CHEBI:17345; CHEBI:17345; CHEBI:17489; CHEBI:17489	guanosine 5'-monophosphate; guanosine 5'-monophosphate; guanosine 5'-monophosphate; guanosine 5'-monophosphate; 3',5'-cyclic AMP; 3',5'-cyclic AMP	ADCY4; ADRB2; ATP1A3; ATP1A4; ATP1B2; GNAI1; GNAI3; NOS3; PDE5A; VDAC1; KNG1; SLC8A1; RHOA; NFATC2; CREB1; ATF2; ATF4	ADCY3; ADCY4; ADRB2; ATF2; ATF4; ATP1A3; ATP1A4; ATP1B2; CREB1; GNAI1; GNAI3; KNG1; NFATC2; NOS3; RHOA; SLC8A1; VDAC1
KEGG	hsa00040	Pentose and glucuronate interconversions	0.022977	0.014985	0.025974	0.028971	0.022977	0.00999001	0.020979	https://www.kegg.jp/kegg-bin/show_pathway?hsa00040/224+7360+54576+C00167+C00026	24	3	27	0.11	CHEBI:6268; CHEBI:6268; CHEBI:16022; CHEBI:16108; CHEBI:16108; CHEBI:16154; CHEBI:17200; CHEBI:17200; CHEBI:17200; CHEBI:17200; CHEBI:17200; CHEBI:17200; CHEBI:17200; CHEBI:17200; CHEBI:17200; CHEBI:17200; CHEBI:17754; CHEBI:17754; CHEBI:17754; CHEBI:17754; CHEBI:17754; CHEBI:30915; CHEBI:30915; CHEBI:47952	L-lyxonic acid; L-lyxonic acid; CDP-ribitol; dihydroxyacetone phosphate; dihydroxyacetone phosphate; L-gulonic acid; UDP-alpha-D-glucuronic acid; UDP-alpha-D-glucuronic acid; UDP-alpha-D-glucuronic acid; UDP-alpha-D-glucuronic acid; UDP-alpha-D-glucuronic acid; UDP-alpha-D-glucuronic acid; UDP-alpha-D-glucuronic acid; UDP-alpha-D-glucuronic acid; UDP-alpha-D-glucuronic acid; UDP-alpha-D-glucuroni…	UGT2B4; UGT2B7; UGT2B10; UGT2B15; UGT2B17; UGT2B11; UGT2A1; UGT2B28; UGT1A10; UGT1A8; UGT1A7; UGT1A6; UGT1A5; UGT1A9; UGT1A4; UGT1A1; UGT1A3; UGT2A3; UGT2A2; AKR1A1; AKR1B10; UGP2; SORD	ALDH3A2; UGP2; UGT1A8
REACTOME	Formation_of_transcription_coupled_NER__TC_NER__repair_complex	Formation_of_transcription_coupled_NER__TC_NER__repair_complex	0.016983	0.024975	0.013986	0.023976	0.028971	0.016983	0.020979		0	4	9	0.44			ERCC6; POLR2E; ERCC2; POLR2H; POLR2L; GTF2H3; GTF2H4	ERCC1; ERCC6; GTF2H2; POLR2L
KEGG	hsa05230	Central carbon metabolism in cancer	0.000999001	0.000999001	0.0759241	0.036963	0.000999001	0.011988	0.021312	https://www.kegg.jp/kegg-bin/show_pathway?hsa05230/2263+2539+2744+27165+3098+3099+3101+80201+160287+92483+3945+4233+2475+4893+5160+5161+5162+5211+5213+5214+5224+51548+8140+7157+	119	24	65	0.37	CHEBI:422; CHEBI:4170; CHEBI:15351; CHEBI:15351; CHEBI:15351; CHEBI:15428; CHEBI:15428; CHEBI:15428; CHEBI:15428; CHEBI:15428; CHEBI:15428; CHEBI:15428; CHEBI:15428; CHEBI:15428; CHEBI:15428; CHEBI:15428; CHEBI:15428; CHEBI:15946; CHEBI:15971; CHEBI:15971; CHEBI:15971; CHEBI:15971; CHEBI:15971; CHEBI:15971; CHEBI:15971; CHEBI:15971; CHEBI:15971; CHEBI:15971; CHEBI:15971; CHEBI:15971; CHEBI:15971;…	(S)-lactic acid; D-glucopyranose 6-phosphate; acetyl-CoA; acetyl-CoA; acetyl-CoA; glycine; glycine; glycine; glycine; glycine; glycine; glycine; glycine; glycine; glycine; glycine; glycine; keto-D-fructose 6-phosphate; L-histidine; L-histidine; L-histidine; L-histidine; L-histidine; L-histidine; L-histidine; L-histidine; L-histidine; L-histidine; L-histidine; L-histidine; L-histidine; L-histidine…	PDHA1; PDHA2; PDHB; PFKL; PFKM; PFKP; PKM; GLS; GLS2; HK1; HK3; IDH1; LDHB; PGAM2; SIRT3; SIRT6; SLC7A5; TP53; FGFR2; NRAS; MTOR; G6PD	FGFR2; G6PD; GLS; GLS2; HK1; HK2; HK3; HKDC1; LDHAL6A; LDHAL6B; LDHB; MET; MTOR; NRAS; PDHA1; PDHA2; PDHB; PFKL; PFKM; PFKP; PGAM2; SIRT6; SLC7A5; TP53
BioCarta	rbpathway	RB Tumor Suppressor/Checkpoint Signaling in response to DNA damage	0.028971	0.023976	0.042957	0.00599401	0.011988	0.015984	0.021645	https://www.gsea-msigdb.org/gsea/msigdb/cards/BIOCARTA_RB_PATHWAY.html	0	3	15	0.2			RB1	RB_E2F-1; RB1; TP53
NCI	foxopathway	NA	0.001998	0.014985	0.0719281	0.032967	0.000999001	0.00699301	0.021645		2	10	45	0.22	CHEBI:15996; CHEBI:17552	GTP; GDP	SOD2; MAPK8; CCNB1; CREBBP; FOXO1; SGK1	Cbp_p300; CCNB1; FOXO1; FOXO1-3a-4_beta catenin; FOXO1_14-3-3 family; FOXO1_SIRT1; FOXO1_SKP2; MAPK8; SGK1; SOD2
NCI	circadianpathway	NA	0.020979	0.026973	0.00899101	0.025974	0.025974	0.020979	0.021645		1	7	27	0.26	CHEBI:17033	biliverdin	WDR5; PER1	PER1; PER1-2 _ CRY1-2; PER1-2 _ CRY1-2 _ CK1 epsilon; PER1-2 _ WDR5; PER1-2 _NONO; PER1_TIMELESS; WDR5
BioCarta	raccycdpathway	Influence of Ras and Rho proteins on G1 to S Transition	0.00899101	0.037962	0.002997	0.028971	0.025974	0.026973	0.021978	https://www.gsea-msigdb.org/gsea/msigdb/cards/BIOCARTA_RACCYCD_PATHWAY.html	0	7	32	0.22			RHOA; RAC1; NFKBIA; RB1	100735; I-kappa-B-alpha_RELA_p50_ubiquitin; p50_RELA_I-kappa-B-alpha; RB_E2F-1; RB1; RHOA; TFDP1
BioCarta	edg1pathway	Phospholipids as signalling intermediaries	0.00899101	0.00599401	0.002997	0.018981	0.004995	0.0929071	0.0224775	https://www.gsea-msigdb.org/gsea/msigdb/cards/BIOCARTA_EDG1_PATHWAY.html	3	6	36	0.17	CHEBI:15996; CHEBI:16393; CHEBI:17552	GTP; sphingosine; GDP	RHOA; RAC1	100735; 26783; EDG1_G-beta_G-gamma_G-alpha-i; PTK2; S1P_EDG1_G-beta_G-gamma_G-alpha-i; SHC_GRB2_SOS-1
KEGG	hsa05415	Diabetic cardiomyopathy	0.000999001	0.000999001	0.00999001	0.016983	0.000999001	0.104895	0.0224775	https://www.kegg.jp/kegg-bin/show_pathway?hsa05415/1636+948+1277+1278+1375+1509+1536+2539+2597+2998+5599+2475+4688+4846+5160+5161+5162+5166+5465+5879+5880+7416+C16845	33	22	113	0.19	CHEBI:2718; CHEBI:2718; CHEBI:4170; CHEBI:15351; CHEBI:15351; CHEBI:15351; CHEBI:15422; CHEBI:15422; CHEBI:15946; CHEBI:16264; CHEBI:16264; CHEBI:16347; CHEBI:16347; CHEBI:16347; CHEBI:16474; CHEBI:16474; CHEBI:16474; CHEBI:16474; CHEBI:16856; CHEBI:16856; CHEBI:16856; CHEBI:16856; CHEBI:16856; CHEBI:16856; CHEBI:16856; CHEBI:16856; CHEBI:16856; CHEBI:17858; CHEBI:17858; CHEBI:17858; CHEBI:17858;…	angiotensin I; angiotensin I; D-glucopyranose 6-phosphate; acetyl-CoA; acetyl-CoA; acetyl-CoA; ATP; ATP; keto-D-fructose 6-phosphate; UDP-N-acetyl-alpha-D-glucosamine; UDP-N-acetyl-alpha-D-glucosamine; (R)-carnitine; (R)-carnitine; (R)-carnitine; NADPH; NADPH; NADPH; NADPH; glutathione; glutathione; glutathione; glutathione; glutathione; glutathione; glutathione; glutathione; glutathione; glutath…	PDHA1; PDHA2; PDHB; ATP5F1C; ATP5F1E; ATP5PD; CD36; CPT1B; GYS2; NDUFA10; NDUFA12; NDUFA1; NDUFA4L2; NDUFA5; NDUFA7; NDUFA9; NDUFB1; NDUFB4; NDUFB5; NDUFB6; NDUFB8; NDUFC2; NDUFS1; NDUFS6; NDUFS8; NDUFV2; NDUFV3; NOS3; PPARA; SDHB; VDAC1; UQCRH; PDK4; ACE; CTSD; COL1A1; NCF2; UQCRQ; RAC1; COL1A2; MAPK8; NDUFV1; CYBB; MTOR; G6PD	ACE; CD36; COL1A1; COL1A2; CPT1B; CTSD; CYBB; G6PD; GAPDH; GYS2; MAPK8; MTOR; NCF2; NOS3; PDHA1; PDHA2; PDHB; PDK4; PPARA; RAC1; RAC2; VDAC1
REACTOME	LDL_mediated_lipid_transport	LDL_mediated_lipid_transport	0.031968	0.036963	0.027972	0.004995	0.022977	0.00999001	0.0224775		0	2	5	0.4			LDLR; LPA	508180; 508832
REACTOME	Synthesis__Secretion__and_Deacylation_of_Ghrelin	Synthesis__Secretion__and_Deacylation_of_Ghrelin	0.037962	0.025974	0.00699301	0.040959	0.024975	0.000999001	0.022977	https://www.gsea-msigdb.org/gsea/msigdb/cards/REACTOME_SYNTHESIS_SECRETION_AND_DEACYLATION_OF_GHRELIN.html	1	5	20	0.25	CHEBI:28837	octanoic acid	BCHE; GCG; IGF1; SEC11A; SPCS1	508427; 508871; 509004; IGF1; SPCS1
KEGG	hsa05152	Tuberculosis	0.000999001	0.000999001	0.00999001	0.115884	0.000999001	0.00999001	0.0231435	https://www.kegg.jp/kegg-bin/show_pathway?hsa05152/23545+533+581+596+637+836+841+842+1051+1385+1509+3586+3592+3606+3552+3553+3569+5599+4843+4940+387+6714+10312+7124+7421+	0	25	186	0.13			IL1B; NOS2; SRC; TNF; VDR; IL10; CTSD; BCL2; IL18; CASP3; RHOA; CREB1; MAPK8; CEBPB; CREBBP; BID; IL6; BAX; CASP9; IL12A; CASP8; ATP6V0A2; ATP6V0B; TCIRG1; IL1A	ATP6V0A2; ATP6V0B; BAX; BCL2; BID; CASP3; CASP8; CASP9; CEBPB; CREB1; CTSD; IL10; IL12A; IL18; IL1A; IL1B; IL6; MAPK8; NOS2; OAS3; RHOA; SRC; TCIRG1; TNF; VDR
NCI	lpa4_pathway	LPA4-mediated signaling events	0.023976	0.004995	0.0579421	0.00999001	0.001998	0.03996	0.0231435	https://www.gsea-msigdb.org/gsea/msigdb/cards/PID_LPA4_PATHWAY.html	1	3	12	0.25	CHEBI:17489	3',5'-cyclic AMP	ADCY4; GNAL; CREB1	ADCY3; CREB1; GNAL
KEGG	hsa04150	mTOR signaling pathway	0.003996	0.003996	0.000999001	0.001998	0.001998	0.12987	0.0238095	https://www.kegg.jp/kegg-bin/show_pathway?hsa04150/2475+5563+6194+C04677	6	4	25	0.16	CHEBI:16467; CHEBI:16467; CHEBI:16467; CHEBI:16467; CHEBI:16467; CHEBI:16467	L-arginine; L-arginine; L-arginine; L-arginine; L-arginine; L-arginine	ATP6V1A; ATP6V1C1; ATP6V1D; ATP6V1E1; ATP6V1G2; IGF1; IGF1R; RPS6; SLC3A2; SLC7A5; TNF; VEGFA; PRKAA2; RHOA; ATP6V1G1; RPS6KB1; MLST8; NRAS; MTOR; LPIN3; SGK1	FIGF; MTOR; PRKAA2; RPS6
NCI	rhodopsin_pathway	Visual signal transduction: Rods	0.031968	0.042957	0.022977	0.030969	0.010989	0.00599401	0.024309	https://www.gsea-msigdb.org/gsea/msigdb/cards/PID_RHODOPSIN_PATHWAY.html	4	8	44	0.18	CHEBI:15422; CHEBI:15996; CHEBI:16356; CHEBI:26078	ATP; GTP; 3',5'-cyclic GMP; phosphoric acid	GNAT1; GNB1; GNB5; GNGT1; RDH5	GNAT1; GNAT1_GDP; GNAT1_GTP; GNB1_GNGT1; Metarhodopsin II_Transducin; PDE6G_GNAT1_GTP; RDH5; RGS9-1_Gbeta5_R9AP
BioCarta	rarrxrpathway	Nuclear receptors coordinate the activities of chromatin remodeling complexes and coactivators to facilitate initiation of transcription in carcinoma cells	0.024975	0.025974	0.00899101	0.028971	0.0529471	0.004995	0.0244755	https://www.gsea-msigdb.org/gsea/msigdb/cards/BIOCARTA_RARRXR_PATHWAY.html	0	4	8	0.5			NCOA1; RXRA	p_CIP_PCAF_TIF2_GRIP1_SRC1; RXR_RAR_HDAC3_NCOR2_SMRT; RXR_RAR_p_CIP_PCAF_TIF2_GRIP1_SRC1_Retinoids; RXR_RAR_Retinoid
NCI	hif1_tfpathway	HIF-1-alpha transcription factor network	0.000999001	0.000999001	0.0599401	0.0699301	0.000999001	0.013986	0.0244755	https://www.gsea-msigdb.org/gsea/msigdb/cards/PID_HIF1_TFPATHWAY.html	0	24	70	0.34			PFKL; PKM; NT5E; ALDOA; ENO1; HK1; HMOX1; NCOA1; NCOA2; NOS2; VEGFA; PGK1; ABCG2; PLIN2; CREB1; CXCL12; CREBBP	ABCB1; ABCG2; ALDOA; Cbp_p300; Cbp_p300_CITED2; CREB1; CXCL12; ENO1; HIF1A_ARNT_Cbp_p300; HIF1A_ARNT_Cbp_p300_HDAC7; HIF1A_ARNT_Cbp_p300_Src-1; HK1; HK2; HMOX1; NCOA1; NCOA2; NOS2; NT5E; PFKL; PGK1; PKM2; PLIN2; TF; VEGFA
BioCarta	p53pathway	p53 Signaling Pathway	0.017982	0.00799201	0.00899101	0.00899101	0.010989	0.0929071	0.024642	https://www.gsea-msigdb.org/gsea/msigdb/cards/BIOCARTA_P53_PATHWAY.html	0	4	14	0.29			BCL2; BAX; RB1	BCL2; RB_E2F-1; RB1; TP53
NCI	s1p_s1p2_pathway	S1P2 pathway	0.01998	0.046953	0.00799201	0.020979	0.024975	0.028971	0.024975	https://www.gsea-msigdb.org/gsea/msigdb/cards/PID_S1P_S1P2_PATHWAY.html	0	5	21	0.24			GNAI1; GNAI3; RHOA; RAC1; MAPK8	MAPK8; RAC1_GDP; RAC1_GTP; RHOA; S1P_S1P2_Gi
KEGG	hsa05161	Hepatitis B	0.000999001	0.000999001	0.000999001	0.0509491	0.000999001	0.0959041	0.0251415	https://www.kegg.jp/kegg-bin/show_pathway?hsa05161/1386+468+581+596+637+836+841+842+1385+1387+355+3569+5599+4773+4792+4893+5925+6714+7124+7157+	0	20	152	0.13			CXCL8; SRC; TNF; TP53; FAS; BCL2; CASP3; CASP12; NFATC2; CREB1; MAPK8; CREBBP; BID; IL6; ATF2; ATF4; BAX; NFKBIA; CASP9; NRAS; RB1; CASP8	ATF2; ATF4; BAX; BCL2; BID; CASP3; CASP8; CASP9; CREB1; CREBBP; FAS; IL6; MAPK8; NFATC2; NFKBIA; NRAS; RB1; SRC; TNF; TP53
KEGG	hsa04917	Prolactin signaling pathway	0.002997	0.020979	0.046953	0.0709291	0.003996	0.00599401	0.025308	https://www.kegg.jp/kegg-bin/show_pathway?hsa04917/2099+2100+2592+5599+4893+6464+9021+6714+	21	8	70	0.11	CHEBI:4170; CHEBI:15422; CHEBI:15422; CHEBI:17263; CHEBI:17263; CHEBI:17895; CHEBI:17895; CHEBI:17895; CHEBI:17895; CHEBI:17895; CHEBI:17895; CHEBI:17895; CHEBI:17895; CHEBI:17895; CHEBI:17895; CHEBI:17895; CHEBI:17895; CHEBI:17895; CHEBI:17895; CHEBI:18243; CHEBI:18243	D-glucopyranose 6-phosphate; ATP; ATP; estrone; estrone; L-tyrosine; L-tyrosine; L-tyrosine; L-tyrosine; L-tyrosine; L-tyrosine; L-tyrosine; L-tyrosine; L-tyrosine; L-tyrosine; L-tyrosine; L-tyrosine; L-tyrosine; L-tyrosine; dopamine; dopamine	GALT; ESR1; ESR2; SHC1; SRC; SOCS3; MAPK8; NRAS	ESR1; ESR2; GALT; MAPK8; NRAS; SHC1; SOCS3; SRC
KEGG	hsa04714	Thermogenesis	0.000999001	0.000999001	0.031968	0.116883	0.000999001	0.000999001	0.0254745	https://www.kegg.jp/kegg-bin/show_pathway?hsa04714/55811+109+196883+1386+1385+2641+64223+2475+4893+5468+5563+6194+6198+6604+7350+	17	15	96	0.16	CHEBI:15351; CHEBI:15351; CHEBI:15351; CHEBI:15422; CHEBI:15422; CHEBI:16347; CHEBI:16347; CHEBI:16347; CHEBI:16908; CHEBI:16908; CHEBI:17489; CHEBI:17489; CHEBI:17754; CHEBI:17754; CHEBI:17754; CHEBI:17754; CHEBI:17754	acetyl-CoA; acetyl-CoA; acetyl-CoA; ATP; ATP; (R)-carnitine; (R)-carnitine; (R)-carnitine; NADH; NADH; 3',5'-cyclic AMP; 3',5'-cyclic AMP; glycerol; glycerol; glycerol; glycerol; glycerol	ACSL1; ACSL3; ADCY10; ADCY4; ATP5F1C; ATP5F1E; ATP5ME; ATP5MG; ATP5MGL; ATP5PD; CPT1A; CPT1B; CPT1C; GCG; NDUFA10; NDUFA12; NDUFA1; NDUFA4L2; NDUFA5; NDUFA7; NDUFA9; NDUFB1; NDUFB4; NDUFB5; NDUFB6; NDUFB8; NDUFC2; NDUFS1; NDUFS6; NDUFS8; NDUFV2; NDUFV3; PPARG; RPS6; SDHB; SIRT6; SLC25A20; SMARCD3; UCP1; UQCRH; NDUFAF5; PRKAA2; UQCRQ; NDUFAF3; CREB1; NDUFAF7; NDUFAF1; RPS6KB1; ATF2; MLST8; NDUFV1;…	ADCY10; ADCY3; ADCY4; ATF2; CREB1; GCG; MLST8; MTOR; NRAS; PPARG; PRKAA2; RPS6; RPS6KB1; SMARCD3; UCP1
KEGG	hsa04062	Chemokine signaling pathway	0.000999001	0.000999001	0.035964	0.0689311	0.001998	0.043956	0.0254745	https://www.kegg.jp/kegg-bin/show_pathway?hsa04062/2770+2782+4792+4893+5197+5747+5880+5906+387+C01245	2	9	48	0.19	CHEBI:17489; CHEBI:17489	3',5'-cyclic AMP; 3',5'-cyclic AMP	ADCY4; CXCL8; GNAI1; GNAI3; GNB1; GNB2; GNB3; GNB4; GNB5; GNG10; GNG11; GNG12; GNG13; GNG2; GNG3; GNG4; GNG5; GNG7; GNG8; GNGT1; GNGT2; SHC1; SRC; CRKL; CCL4; CCL2; WASL; RHOA; RAC1; CXCL12; CCL20; CXCL10; NFKBIA; NRAS; PTK2; CCL3; CCL5; RAP1A	GNAI1; GNB1; NFKBIA; NRAS; PF4V1; PTK2; RAC2; RAP1A; RHOA
BioCarta	her2pathway	Role of ERBB2 in Signal Transduction and Oncology	0.020979	0.002997	0.033966	0.025974	0.00999001	0.0599401	0.025641	https://www.gsea-msigdb.org/gsea/msigdb/cards/BIOCARTA_HER2_PATHWAY.html	2	7	32	0.22	CHEBI:15996; CHEBI:17552	GTP; GDP	ESR1; SHC1; IL6	ER alpha_ER alpha_GRIP1_CARM1_p300; ESR1; IL-6_IL-6_IL-6R-alpha_IL-6R-alpha_GP130_GP130; IL-6_IL-6_IL-6R-alpha_IL-6R-alpha_GP130_GP130_ERBB2; IL-6_IL-6_IL-6R-alpha_IL-6R-alpha_GP130_GP130_JAKs; IL6; SHC_GRB2_SOS-1
REACTOME	S6K1_signalling	S6K1_signalling	0.034965	0.033966	0.002997	0.035964	0.043956	0.001998	0.025641		1	2	8	0.25	CHEBI:15422	ATP	RPS6; RPS6KB1	RPS6; RPS6KB1
KEGG	hsa04723	Retrograde endocannabinoid signaling	0.000999001	0.000999001	0.000999001	0.150849	0.000999001	0.000999001	0.025974	https://www.kegg.jp/kegg-bin/show_pathway?hsa04723/109+196883+2770+2773+2782+2783+2784+59345+10681+2790+2791+55970+51764+54331+2785+2786+2787+2788+94235+2792+2793+2890+2891+2892+2893+2911+5599+4694+4705+55967+56901+4698+4701+4704+4707+4710+4711+4712+4714+4718+4719+4726+4728+4723+4729+4731+	23	46	113	0.41	CHEBI:15843; CHEBI:15843; CHEBI:15843; CHEBI:16015; CHEBI:16015; CHEBI:16015; CHEBI:16015; CHEBI:16015; CHEBI:16015; CHEBI:16015; CHEBI:16015; CHEBI:16015; CHEBI:16865; CHEBI:16865; CHEBI:16865; CHEBI:16865; CHEBI:17489; CHEBI:17489; CHEBI:17754; CHEBI:17754; CHEBI:17754; CHEBI:17754; CHEBI:17754	arachidonic acid; arachidonic acid; arachidonic acid; L-glutamic acid; L-glutamic acid; L-glutamic acid; L-glutamic acid; L-glutamic acid; L-glutamic acid; L-glutamic acid; L-glutamic acid; L-glutamic acid; gamma-aminobutyric acid; gamma-aminobutyric acid; gamma-aminobutyric acid; gamma-aminobutyric acid; 3',5'-cyclic AMP; 3',5'-cyclic AMP; glycerol; glycerol; glycerol; glycerol; glycerol	ADCY4; FAAH; GNAI1; GNAI3; GNB1; GNB2; GNB3; GNB4; GNB5; GNG10; GNG11; GNG12; GNG13; GNG2; GNG3; GNG4; GNG5; GNG7; GNG8; GNGT1; GNGT2; NDUFA10; NDUFA12; NDUFA1; NDUFA4L2; NDUFA5; NDUFA7; NDUFA9; NDUFB1; NDUFB4; NDUFB5; NDUFB6; NDUFB8; NDUFC2; NDUFS1; NDUFS6; NDUFS8; NDUFV2; NDUFV3; PTGS2; GRIA2; GRM1; GABRD; GRIA3; GRIA1; MAPK8; GRIA4; GABRA4; NDUFV1; GABRB1	ADCY3; ADCY4; GNAI1; GNAI3; GNB1; GNB2; GNB3; GNB4; GNB5; GNG10; GNG11; GNG12; GNG13; GNG2; GNG3; GNG4; GNG5; GNG7; GNG8; GNGT1; GNGT2; GRIA1; GRIA2; GRIA3; GRIA4; GRM1; MAPK8; NDUFA1; NDUFA10; NDUFA12; NDUFA4L2; NDUFA5; NDUFA7; NDUFA9; NDUFB1; NDUFB4; NDUFB5; NDUFB6; NDUFB8; NDUFC2; NDUFS1; NDUFS6; NDUFS8; NDUFV1; NDUFV2; NDUFV3
KEGG	hsa05133	Pertussis	0.000999001	0.010989	0.002997	0.0989011	0.000999001	0.042957	0.026307	https://www.kegg.jp/kegg-bin/show_pathway?hsa05133/1072+2770+2773+3592+3552+3553+5599+4843+387+	26	9	53	0.17	CHEBI:15422; CHEBI:15422; CHEBI:15940; CHEBI:15940; CHEBI:15940; CHEBI:15940; CHEBI:15940; CHEBI:15940; CHEBI:15940; CHEBI:15940; CHEBI:15940; CHEBI:15940; CHEBI:15940; CHEBI:15940; CHEBI:15940; CHEBI:15940; CHEBI:15940; CHEBI:15940; CHEBI:15940; CHEBI:15940; CHEBI:15940; CHEBI:15940; CHEBI:15940; CHEBI:15940; CHEBI:17489; CHEBI:17489	ATP; ATP; nicotinic acid; nicotinic acid; nicotinic acid; nicotinic acid; nicotinic acid; nicotinic acid; nicotinic acid; nicotinic acid; nicotinic acid; nicotinic acid; nicotinic acid; nicotinic acid; nicotinic acid; nicotinic acid; nicotinic acid; nicotinic acid; nicotinic acid; nicotinic acid; nicotinic acid; nicotinic acid; nicotinic acid; nicotinic acid; 3',5'-cyclic AMP; 3',5'-cyclic AMP	CASP7; CXCL8; GNAI1; GNAI3; IL1B; NOS2; TNF; IL10; CASP3; RHOA; CFL1; MAPK8; IL6; IL12A; IL1A	CFL1; GNAI1; GNAI3; IL12A; IL1A; IL1B; MAPK8; NOS2; RHOA
NCI	foxm1pathway	NA	0.011988	0.031968	0.045954	0.033966	0.010989	0.023976	0.0264735		0	10	44	0.23			ESR1; CCNB1; CREBBP; CDKN2A; RB1	Cbp_p300; CCNB1; CDKN2A; Cyclin B1_CDK1; ESR1; FOXM1B_Cbp_p300; FOXM1B_p14ARF; HSPA1B; RB1; RB1_FOXM1C
KEGG	hsa04923	Regulation of lipolysis in adipocytes	0.00999001	0.046953	0.001998	0.0599401	0.035964	0.00699301	0.026973	https://www.kegg.jp/kegg-bin/show_pathway?hsa04923/109+196883+154+358+2167+2770+2773+	10	7	59	0.12	CHEBI:15843; CHEBI:15843; CHEBI:15843; CHEBI:17489; CHEBI:17489; CHEBI:17754; CHEBI:17754; CHEBI:17754; CHEBI:17754; CHEBI:17754	arachidonic acid; arachidonic acid; arachidonic acid; 3',5'-cyclic AMP; 3',5'-cyclic AMP; glycerol; glycerol; glycerol; glycerol; glycerol	ADCY4; ADRB2; GNAI1; GNAI3; PTGS2; FABP4	ADCY3; ADCY4; ADRB2; AQP1; FABP4; GNAI1; GNAI3
BioCarta	rac1pathway	Rac 1 cell motility signaling pathway	0.010989	0.001998	0.012987	0.00599401	0.001998	0.128871	0.0271395	https://www.gsea-msigdb.org/gsea/msigdb/cards/BIOCARTA_RAC1_PATHWAY.html	1	4	22	0.18	CHEBI:15996	GTP	NCF2; RAC1; RPS6KB1; RALBP1	100735; 101069; ARHGAP6; RPS6KB1
KEGG	hsa04540	Gap junction	0.00599401	0.030969	0.00699301	0.00799201	0.108891	0.001998	0.0271395	https://www.kegg.jp/kegg-bin/show_pathway?hsa04540/2770+3356+4893+6714+	16	4	34	0.12	CHEBI:16015; CHEBI:16015; CHEBI:16015; CHEBI:16015; CHEBI:16015; CHEBI:16015; CHEBI:16015; CHEBI:16015; CHEBI:16015; CHEBI:17489; CHEBI:17489; CHEBI:18243; CHEBI:18243; CHEBI:28790; CHEBI:28790; CHEBI:28790	L-glutamic acid; L-glutamic acid; L-glutamic acid; L-glutamic acid; L-glutamic acid; L-glutamic acid; L-glutamic acid; L-glutamic acid; L-glutamic acid; 3',5'-cyclic AMP; 3',5'-cyclic AMP; dopamine; dopamine; serotonin; serotonin; serotonin	ADCY4; GNAI1; GNAI3; HTR2B; PDGFB; SRC; GRM1; NRAS; TUBB3; HTR2A	GNAI1; HTR2A; NRAS; SRC
BioCarta	no1pathway	Actions of Nitric Oxide in the Heart	0.000999001	0.000999001	0.000999001	0.013986	0.144855	0.001998	0.027306	https://www.gsea-msigdb.org/gsea/msigdb/cards/BIOCARTA_NO1_PATHWAY.html	4	8	41	0.2	CHEBI:15996; CHEBI:16349; CHEBI:16467; CHEBI:16595	GTP; L-citrulline; L-arginine; 1D-myo-inositol 1,4,5-trisphosphate	NOS3; VEGFA; ACTA1	100687; Ach R_G-alpha-q_G-beta_G-gamma; Ach_Ach R_G-alpha-q_G-beta_G-gamma; bradykinin_Bradykinin receptor B2; KNG1; NOS III_Caveolin-1; NOS3; VEGF_VEGF R
KEGG	hsa05205	Proteoglycans in cancer	0.000999001	0.048951	0.0679321	0.044955	0.000999001	0.000999001	0.0274725	https://www.kegg.jp/kegg-bin/show_pathway?hsa05205/836+858+1277+1278+2099+355+2247+3479+3480+4233+2475+4893+5747+5781+5879+387+6194+6198+6714+7124+7157+7422+7448+	0	23	207	0.11			ESR1; IGF1; IGF1R; PTPN11; RPS6; SRC; TNF; TP53; VEGFA; FAS; COL1A1; CASP3; RHOA; RAC1; COL1A2; RPS6KB1; FGF2; VTN; NRAS; PTK2; CAV2; MTOR	CASP3; CAV2; COL1A1; COL1A2; ESR1; FAS; FGF2; IGF1; IGF1R; MET; MTOR; NRAS; PTK2; PTPN11; RAC1; RHOA; RPS6; RPS6KB1; SRC; TNF; TP53; VEGFA; VTN
REACTOME	Down_stream_signal_transduction	Down_stream_signal_transduction	0.000999001	0.001998	0.00599401	0.0889111	0.002997	0.0639361	0.0274725		4	4	32	0.12	CHEBI:15422; CHEBI:15996; CHEBI:16595; CHEBI:17552	ATP; GTP; 1D-myo-inositol 1,4,5-trisphosphate; GDP	PDGFB; PTPN11; SRC; CRKL; NRAS	508309; 508365; PTPN11; SRC
KEGG	hsa05100	Bacterial invasion of epithelial cells	0.001998	0.0949051	0.000999001	0.018981	0.046953	0.001998	0.027639	https://www.kegg.jp/kegg-bin/show_pathway?hsa05100/1399+4233+5747+5879+387+6714+	0	6	28	0.21			SHC1; SRC; CRKL; WASL; RHOA; RAC1; CLTB; PTK2; CAV2	CRKL; MET; PTK2; RAC1; RHOA; SRC
KEGG	hsa00430	Taurine and hypotaurine metabolism	0.022977	0.027972	0.025974	0.033966	0.028971	0.027972	0.027972	https://www.kegg.jp/kegg-bin/show_pathway?hsa00430/570+2686+	20	2	14	0.14	CHEBI:15350; CHEBI:15350; CHEBI:15350; CHEBI:15350; CHEBI:15351; CHEBI:15351; CHEBI:15351; CHEBI:15366; CHEBI:15366; CHEBI:16015; CHEBI:16015; CHEBI:16015; CHEBI:16015; CHEBI:16015; CHEBI:16015; CHEBI:16015; CHEBI:16015; CHEBI:16015; CHEBI:30915; CHEBI:30915	acetyl dihydrogen phosphate; acetyl dihydrogen phosphate; acetyl dihydrogen phosphate; acetyl dihydrogen phosphate; acetyl-CoA; acetyl-CoA; acetyl-CoA; acetic acid; acetic acid; L-glutamic acid; L-glutamic acid; L-glutamic acid; L-glutamic acid; L-glutamic acid; L-glutamic acid; L-glutamic acid; L-glutamic acid; L-glutamic acid; 2-oxoglutaric acid; 2-oxoglutaric acid	BAAT; GADL1; GGT1; FMO2	BAAT; GGT7
KEGG	hsa05211	Renal cell carcinoma	0.001998	0.011988	0.0639361	0.0739261	0.000999001	0.014985	0.027972	https://www.kegg.jp/kegg-bin/show_pathway?hsa05211/1387+112398+4233+5155+5781+5879+	0	6	28	0.21			PDGFB; PTPN11; VEGFA; ELOB; VHL; RBX1; CRKL; RAC1; CREBBP; EGLN2; NRAS; RAP1A	CREBBP; EGLN2; MET; PDGFB; PTPN11; RAC1
KEGG	hsa04015	Rap1 signaling pathway	0.000999001	0.011988	0.000999001	0.023976	0.12987	0.000999001	0.0281385	https://www.kegg.jp/kegg-bin/show_pathway?hsa04015/109+196883+1399+2149+2247+2254+2263+2770+2773+3479+3480+4233+4893+5028+5155+5228+5879+5880+5906+387+6714+7422+	4	22	207	0.11	CHEBI:17489; CHEBI:17489; CHEBI:17552; CHEBI:17552	3',5'-cyclic AMP; 3',5'-cyclic AMP; GDP; GDP	ADCY4; FGF9; GNAI1; GNAI3; IGF1; IGF1R; PDGFB; SRC; VEGFA; FGFR2; CRKL; RHOA; RAC1; F2R; GRIN1; FGF2; NRAS; P2RY1; GRIN2A; RAP1A	ADCY3; ADCY4; CRKL; F2R; FGF2; FGF9; FGFR2; GNAI1; GNAI3; IGF1; IGF1R; MET; NRAS; P2RY1; PDGFB; PGF; RAC1; RAC2; RAP1A; RHOA; SRC; VEGFA
REACTOME	NCAM_signaling_for_neurite_out_growth	NCAM_signaling_for_neurite_out_growth	0.034965	0.038961	0.000999001	0.024975	0.041958	0.026973	0.0281385	https://www.gsea-msigdb.org/gsea/msigdb/cards/REACTOME_NCAM_SIGNALING_FOR_NEURITE_OUT_GROWTH.html	3	6	22	0.27	CHEBI:15422; CHEBI:15996; CHEBI:17552	ATP; GTP; GDP	FYN; PTPRA; SRC; PRNP; CREB1; NRAS; PTK2	508215; 508492; CREB1; FYN; PTK2; SRC
REACTOME	Amino_acid_synthesis_and_interconversion__transamination_	Amino_acid_synthesis_and_interconversion__transamination_	0.038961	0.028971	0.00899101	0.02997	0.031968	0.02997	0.0281385		7	3	36	0.08	CHEBI:15422; CHEBI:15996; CHEBI:16015; CHEBI:16474; CHEBI:17053; CHEBI:18050; CHEBI:30915	ATP; GTP; L-glutamic acid; NADPH; L-aspartic acid; L-glutamine; 2-oxoglutaric acid	ALDH18A1; GLS; GLS2; GLUD1; GOT2	GLUD1; GOT1; GOT2
KEGG	hsa04910	Insulin signaling pathway	0.000999001	0.001998	0.000999001	0.164835	0.000999001	0.001998	0.028638	https://www.kegg.jp/kegg-bin/show_pathway?hsa04910/32+8789+2308+51763+2475+5105+5261+5563+5836+6194+6464+9021+	2	12	56	0.21	CHEBI:17489; CHEBI:17489	3',5'-cyclic AMP; 3',5'-cyclic AMP	PKLR; FBP1; FBP2; PCK1; PCK2; ACACB; FASN; GYS2; HK1; HK3; INPP5K; PYGL; RPS6; SHC1; PRKAA2; CRKL; SOCS3; MAPK8; FOXO1; RPS6KB1; NRAS; MTOR; PHKG1; PHKG2	ACACB; FBP2; FOXO1; INPP5K; MTOR; PCK1; PHKG2; PRKAA2; PYGL; RPS6; SHC1; SOCS3
KEGG	hsa05140	Leishmaniasis	0.00999001	0.01998	0.002997	0.016983	0.01998	0.101898	0.028638	https://www.kegg.jp/kegg-bin/show_pathway?hsa05140/4793+4843+5743+	3	4	26	0.15	CHEBI:15843; CHEBI:15843; CHEBI:15843	arachidonic acid; arachidonic acid; arachidonic acid	IL1B; IL4; NOS2; PTGS2; TNF; IL10; NCF2; NFKBIA; IL12A; CYBB; IL1A	736370; NFKBIB; NOS2; PTGS2
KEGG	hsa05142	Chagas disease	0.016983	0.012987	0.012987	0.0659341	0.048951	0.014985	0.0288045	https://www.kegg.jp/kegg-bin/show_pathway?hsa05142/1636+841+355+5599+4792+7124+	8	6	32	0.19	CHEBI:16467; CHEBI:16467; CHEBI:16467; CHEBI:16467; CHEBI:16467; CHEBI:16467; CHEBI:17489; CHEBI:17489	L-arginine; L-arginine; L-arginine; L-arginine; L-arginine; L-arginine; 3',5'-cyclic AMP; 3',5'-cyclic AMP	CXCL8; GNAI1; GNAI3; GNAL; IL1B; NOS2; TNF; IL10; FAS; KNG1; ACE; CCL2; MAPK8; IL6; NFKBIA; IL12A; CASP8; CCL3; CCL5	ACE; CASP8; FAS; MAPK8; NFKBIA; TNF
NCI	il1pathway	NA	0.015984	0.027972	0.022977	0.01998	0.0739261	0.012987	0.028971		0	20	49	0.41			IL1B; MAPK8; SQSTM1; IL1A	IL1 alpha_IL1R1_IL1RAP; IL1 alpha_IL1R1_IL1RAP_MYD88; IL1 alpha_IL1R1_IL1RAP_MYD88_IRAK4; IL1 alpha_IL1R1_IL1RAP_MYD88_IRAK4_IRAK_TOLLIP; IL1 alpha_IL1R1_IL1RAP_MYD88_IRAK4_TOLLIP; IL1 alpha_IL1R2; IL1 beta fragment_IL1R1_IL1RAP; IL1 beta fragment_IL1R1_IL1RAP_MYD88; IL1 beta fragment_IL1R1_IL1RAP_MYD88_IRAK4; IL1 beta fragment_IL1R1_IL1RAP_MYD88_IRAK4_IRAK_TOLLIP; IL1 beta fragment_IL1R1_IL1RAP_…
NCI	avb3_opn_pathway	Osteopontin-mediated events	0.025974	0.00899101	0.044955	0.028971	0.004995	0.0599401	0.028971	https://www.gsea-msigdb.org/gsea/msigdb/cards/PID_AVB3_OPN_PATHWAY.html	1	8	39	0.21	CHEBI:15422	ATP	RHOA; RAC1; MAPK8; NFKBIA	ACTA1; CD44_Rho Family GTPase_ROCK2; MAPK8; NF kappa B1 p50_RelA_I kappa B alpha; NFKBIA; RAC1_GDP; RAC1_GTP; RHOA
KEGG	hsa04658	Th1 and Th2 cell differentiation	0.017982	0.000999001	0.014985	0.0509491	0.004995	0.0859141	0.029304	https://www.kegg.jp/kegg-bin/show_pathway?hsa04658/2625+3592+3596+3565+5599+4773+4792+4793+	0	8	89	0.09			IL4; GATA3; IL13; NFATC2; MAPK8; NFKBIA; IL12A	GATA3; IL12A; IL13; IL4; MAPK8; NFATC2; NFKBIA; NFKBIB
KEGG	hsa05225	Hepatocellular carcinoma	0.000999001	0.0919081	0.010989	0.001998	0.000999001	0.0689311	0.029304	https://www.kegg.jp/kegg-bin/show_pathway?hsa05225/8313+581+1029+2938+2939+2940+2941+221357+2944+2947+9446+119391+2950+3162+3480+9817+4233+4259+2475+4780+1728+4893+5925+6198+6464+6604+7157+7296+10587+	0	29	175	0.17			GSTA1; GSTA2; GSTA3; GSTA4; GSTA5; GSTM1; GSTM3; GSTO1; GSTO2; GSTP1; HMOX1; IGF1R; KEAP1; NFE2L2; NQO1; SHC1; SMARCD3; TP53; AXIN2; TXNRD1; RPS6KB1; CDKN2A; BAX; NRAS; RB1; MTOR	AXIN2; BAX; CDKN2A; GSTA1; GSTA2; GSTA3; GSTA4; GSTA5; GSTM1; GSTM3; GSTO1; GSTO2; GSTP1; HMOX1; IGF1R; KEAP1; MET; MGST3; MTOR; NFE2L2; NQO1; NRAS; RB1; RPS6KB1; SHC1; SMARCD3; TP53; TXNRD1; TXNRD2
NCI	epha2_fwdpathway	NA	0.00799201	0.00699301	0.0719281	0.010989	0.0629371	0.014985	0.029304		2	12	33	0.36	CHEBI:15996; CHEBI:17552	GTP; GDP	ACP1; SHC1; SRC; RHOA; RAC1; PTK2	ACP1; Ephrin A1_EPHA2_LMW-PTP; Ephrin A1_EPHA2_p52 SHC; Ephrin A1_EPHA2_p52 SHC_GRB2; Ephrin A1_EPHA2_Src; PTK2; RAC1_GDP; RAC1_GTP; RhoA_GDP; RhoA_GTP; SHC1; SRC
BioCarta	fmlppathway	fMLP induced chemokine gene expression in HMC-1 cells	0.041958	0.022977	0.004995	0.014985	0.032967	0.0589411	0.0294705	https://www.gsea-msigdb.org/gsea/msigdb/cards/BIOCARTA_FMLP_PATHWAY.html	1	5	37	0.14	CHEBI:16595	1D-myo-inositol 1,4,5-trisphosphate	NCF2; NFATC2; RAC1; NFKBIA	100735; fMLP_FPR1_G-beta_G-gamma_G16-alpha; FPR1_G-beta_G-gamma_G16-alpha; NCF2; NF-kappa-B_I-kappa-B-alpha
KEGG	hsa00072	hsa00072	0.034965	0.028971	0.018981	0.030969	0.030969	0.032967	0.029637	https://www.kegg.jp/kegg-bin/show_pathway?hsa00072/38+3157+C00332+C00024	2	2	10	0.2	CHEBI:15345; CHEBI:15351	acetoacetyl-CoA; acetyl-CoA	ACAT1; ACAT2; HMGCS1	ACAT1; HMGCS1
REACTOME	Synthesis_and_interconversion_of_nucleotide_di__and_triphosphates	Synthesis_and_interconversion_of_nucleotide_di__and_triphosphates	0.000999001	0.0589411	0.000999001	0.0529471	0.0629371	0.000999001	0.029637		7	9	42	0.21	CHEBI:15422; CHEBI:16015; CHEBI:16284; CHEBI:16474; CHEBI:17858; CHEBI:18050; CHEBI:28862	ATP; L-glutamic acid; dATP; NADPH; glutathione disulfide; L-glutamine; dGDP	TYMS; DTYMK; DCTD; AK1; AK2; AK4; AK7; AK8; AK9; CMPK1; CTPS2; DUT; NME1; NME2; NME3; NME4; RRM1; RRM2B; RRM2; TXNRD1	AK1; AK2; CMPK1; CTPS2; DTYMK; NME4; RRM1; RRM2B; TXNRD1
BioCarta	mcalpainpathway	mCalpain and friends in Cell motility	0.021978	0.02997	0.016983	0.000999001	0.044955	0.0639361	0.0298035	https://www.gsea-msigdb.org/gsea/msigdb/cards/BIOCARTA_MCALPAIN_PATHWAY.html	2	6	28	0.21	CHEBI:15996; CHEBI:17552	GTP; GDP	ACTA1	100735; ACTA1; Paxillin_FAK_Talin_Actin_Integrin-alpha_Integrin-beta_ECM; Paxillin_FAK_Talin_MLC_Integrin-alpha_Integrin-beta_ECM; Paxillin_FAK_Talin_MLC(+)_Integrin-alpha_Integrin-beta_ECM; SHC_GRB2_SOS-1
KEGG	hsa05218	Melanoma	0.00699301	0.015984	0.004995	0.0519481	0.0989011	0.000999001	0.02997	https://www.kegg.jp/kegg-bin/show_pathway?hsa05218/4893+5925+7157+	0	3	19	0.16			FGF9; IGF1; IGF1R; PDGFB; TP53; CDKN2A; FGF2; BAX; NRAS; RB1	NRAS; RB1; TP53
KEGG	hsa05030	Cocaine addiction	0.000999001	0.000999001	0.0789211	0.0889111	0.000999001	0.00999001	0.0301365	https://www.kegg.jp/kegg-bin/show_pathway?hsa05030/1386+468+1385+1742+2770+2773+2891+2902+2903+6531+	27	10	45	0.22	CHEBI:16015; CHEBI:16015; CHEBI:16015; CHEBI:16015; CHEBI:16015; CHEBI:16015; CHEBI:16015; CHEBI:16015; CHEBI:16015; CHEBI:17489; CHEBI:17489; CHEBI:17895; CHEBI:17895; CHEBI:17895; CHEBI:17895; CHEBI:17895; CHEBI:17895; CHEBI:17895; CHEBI:17895; CHEBI:17895; CHEBI:17895; CHEBI:17895; CHEBI:17895; CHEBI:17895; CHEBI:17895; CHEBI:18243; CHEBI:18243	L-glutamic acid; L-glutamic acid; L-glutamic acid; L-glutamic acid; L-glutamic acid; L-glutamic acid; L-glutamic acid; L-glutamic acid; L-glutamic acid; 3',5'-cyclic AMP; 3',5'-cyclic AMP; L-tyrosine; L-tyrosine; L-tyrosine; L-tyrosine; L-tyrosine; L-tyrosine; L-tyrosine; L-tyrosine; L-tyrosine; L-tyrosine; L-tyrosine; L-tyrosine; L-tyrosine; L-tyrosine; dopamine; dopamine	GNAI1; GNAI3; MAOB; SLC18A1; SLC6A3; GRIA2; DLG4; CREB1; GRIN1; ATF2; ATF4; GRIN2A	ATF2; ATF4; CREB1; DLG4; GNAI1; GNAI3; GRIA2; GRIN1; GRIN2A; SLC6A3
KEGG	hsa04152	AMPK signaling pathway	0.000999001	0.000999001	0.037962	0.130869	0.000999001	0.00899101	0.0301365	https://www.kegg.jp/kegg-bin/show_pathway?hsa04152/31+32+9370+948+1080+1374+1375+126129+1385+2194+2203+8789+2998+3479+3480+2475+5105+5106+5211+5213+5214+5468+5563+6198+6319+79966+	10	26	103	0.25	CHEBI:15351; CHEBI:15351; CHEBI:15351; CHEBI:15846; CHEBI:15846; CHEBI:15946; CHEBI:18406; CHEBI:18406; CHEBI:18406; CHEBI:37736	acetyl-CoA; acetyl-CoA; acetyl-CoA; NAD(+); NAD(+); keto-D-fructose 6-phosphate; AICA ribonucleotide; AICA ribonucleotide; AICA ribonucleotide; D-fructofuranose 1,6-bisphosphate	PFKL; PFKM; PFKP; FBP1; FBP2; PCK1; PCK2; ACACB; ADIPOQ; CD36; CFTR; CPT1A; CPT1B; CPT1C; FASN; GYS2; IGF1; IGF1R; PPARG; SCD; PRKAA2; CREB1; FOXO1; RPS6KB1; MTOR; SCD5	ACACA; ACACB; ADIPOQ; CD36; CFTR; CPT1A; CPT1B; CPT1C; CREB1; FASN; FBP1; FBP2; GYS2; IGF1; IGF1R; MTOR; PCK1; PCK2; PFKL; PFKM; PFKP; PPARG; PRKAA2; RPS6KB1; SCD; SCD5
BioCarta	barrmapkpathway	NA	0.037962	0.024975	0.041958	0.043956	0.00899101	0.023976	0.030303		0	8	17	0.47			CCL4; g-gamma_g-beta; G-protein receptor_G-gamma_G-beta_G-alpha-S_GDP; Ligand_GPCR_g-beta_g-gamma; Ligand_GPCR(+)_Arrestin; Ligand_GPCR(+)_Arrestin_RAF1_MEK1_MEK2_ERK1_ERK2; Ligand_GPCR(+)_Arrestin_RAF1_MEK1_MEK2_ERK1_ERK2(cy); Ligand_GPCR(+)_g-beta_g-gamma	CCL4; g-gamma_g-beta; G-protein receptor_G-gamma_G-beta_G-alpha-S_GDP; Ligand_GPCR_g-beta_g-gamma; Ligand_GPCR(+)_Arrestin; Ligand_GPCR(+)_Arrestin_RAF1_MEK1_MEK2_ERK1_ERK2; Ligand_GPCR(+)_Arrestin_RAF1_MEK1_MEK2_ERK1_ERK2(cy); Ligand_GPCR(+)_g-beta_g-gamma
KEGG	hsa04611	Platelet activation	0.000999001	0.0689311	0.002997	0.02997	0.0789211	0.000999001	0.0304695	https://www.kegg.jp/kegg-bin/show_pathway?hsa04611/109+196883+1277+1278+2149+2534+2770+2773+4846+5028+123745+5906+387+6714+	7	14	133	0.11	CHEBI:15422; CHEBI:15422; CHEBI:15843; CHEBI:15843; CHEBI:15843; CHEBI:17489; CHEBI:17489	ATP; ATP; arachidonic acid; arachidonic acid; arachidonic acid; 3',5'-cyclic AMP; 3',5'-cyclic AMP	ADCY4; FYN; GNAI1; GNAI3; NOS3; SRC; COL1A1; RHOA; COL1A2; F2R; P2RY1; RAP1A	ADCY3; ADCY4; COL1A1; COL1A2; F2R; FYN; GNAI1; GNAI3; NOS3; P2RY1; PLA2G4E; RAP1A; RHOA; SRC
NCI	erbb1_downstream_pathway	ErbB1 downstream signaling	0.002997	0.02997	0.038961	0.0749251	0.000999001	0.035964	0.030636	https://www.gsea-msigdb.org/gsea/msigdb/cards/PID_ERBB1_DOWNSTREAM_PATHWAY.html	3	14	106	0.13	CHEBI:15996; CHEBI:16595; CHEBI:17552	GTP; 1D-myo-inositol 1,4,5-trisphosphate; GDP	RPS6; SRC; RPS6KA4; WASL; ARF4; CREB1; RAC1; MAPK8; ATF2; MLST8; NRAS; MTOR	ABI1_N-WASP; ARF4_GDP; ARF4_GTP; ATF2; CREB1; MAPK8; MTOR; RAC1_GDP; RAC1_GTP; RAS family_GDP; RPS6; RPS6KA4; SRC; WASL
NCI	lysophospholipid_pathway	LPA receptor mediated events	0.000999001	0.000999001	0.043956	0.0709291	0.000999001	0.0679321	0.030969	https://www.gsea-msigdb.org/gsea/msigdb/cards/PID_LYSOPHOSPHOLIPID_PATHWAY.html	5	14	71	0.2	CHEBI:15843; CHEBI:15996; CHEBI:16595; CHEBI:17489; CHEBI:17552	arachidonic acid; GTP; 1D-myo-inositol 1,4,5-trisphosphate; 3',5'-cyclic AMP; GDP	ADCY4; GNAI1; GNAI3; GNB1; GNG2; SRC; CASP3; RHOA; MAPT; RAC1; IL6; NFKBIA; PTK2	ADCY3; CASP3; G beta_gamma; Gi(beta_gamma); IL6; MAPT; NF kappa B1 p50_RelA_I kappa B alpha; NFKBIA; PTK2; RAC1_GDP; RAC1_GTP; RhoA_GDP; RhoA_GTP; SRC
REACTOME	Activation_of_Chaperones_by_IRE1alpha	Activation_of_Chaperones_by_IRE1alpha	0.04995	0.034965	0.02997	0.036963	0.000999001	0.032967	0.030969		1	4	13	0.31	CHEBI:15422	ATP	ACADVL; HSPA5	509038; ACADVL; HSPA5; XBP1
NCI	hif1apathway	NA	0.038961	0.030969	0.038961	0.036963	0.042957	0.000999001	0.031635		0	8	20	0.4			TP53; ELOB; VHL; RBX1; HIF1AN; CDKN2A; EGLN2	CDKN2A; HIF1A_p14ARF; HIF1A_p53; HIF1AN; PHD1-3_OS9; TP53; VHL_Elongin B_Elongin C_RBX1_CUL2; VHL_Elongin B_Elongin C_RBX1_CUL2_HIF1A
BioCarta	igf1pathway	IGF-1 Signaling Pathway	0.002997	0.00999001	0.000999001	0.033966	0.141858	0.000999001	0.0318015	https://www.gsea-msigdb.org/gsea/msigdb/cards/BIOCARTA_IGF1_PATHWAY.html	1	7	24	0.29	CHEBI:15996	GTP	IGF1; IGF1R; PTPN11; SHC1; MAPK8	IGF-1_IGF-1_IGF-1R-alpha_IGF-1R-alpha_IGF-1R-beta_IGF-1R-beta; IGF-1R-alpha_IGF-1R-alpha_IGF-1R-beta_IGF-1R-beta_IRS-1; IGF1; MAPK8; PTPN11; SHC_GRB2_SOS-1; SHP-2_GRB2_SOS-1
NCI	ifngpathway	NA	0.003996	0.004995	0.01998	0.11988	0.00699301	0.035964	0.031968		2	14	47	0.3	CHEBI:15996; CHEBI:17552	GTP; GDP	CBL_CRKL_C3G; Cbp_p300; CEBPB; CEBPB_PTGES2_Cbp_p300; CRKL_C3G; IFN-gamma_IFN-gammaR_JAK1_JAK1_JAK2_JAK2 _TCPTP; IL1B; MTOR; PTPN11; PTPN2; RAP1_GDP; RAP1_GTP; STAT1 (dimer)_Cbp_p300; STAT1 (dimer)_SHP2	CBL_CRKL_C3G; Cbp_p300; CEBPB; CEBPB_PTGES2_Cbp_p300; CRKL_C3G; IFN-gamma_IFN-gammaR_JAK1_JAK1_JAK2_JAK2 _TCPTP; IL1B; MTOR; PTPN11; PTPN2; RAP1_GDP; RAP1_GTP; STAT1 (dimer)_Cbp_p300; STAT1 (dimer)_SHP2
BioCarta	tsp1pathway	TSP-1 Induced Apoptosis in Microvascular Endothelial Cell	0.00999001	0.0589411	0.011988	0.024975	0.0849151	0.00599401	0.0328005	https://www.gsea-msigdb.org/gsea/msigdb/cards/BIOCARTA_TSP1_PATHWAY.html	0	3	7	0.43			CD36; FYN; CASP3	CASP3; CD36_FYN; TSP-1_CD36_FYN
NCI	hdac_classiii_pathway	Signaling events mediated by HDAC Class III	0.033966	0.042957	0.030969	0.043956	0.037962	0.00899101	0.0331335	https://www.gsea-msigdb.org/gsea/msigdb/cards/PID_HDAC_CLASSIII_PATHWAY.html	0	10	44	0.23			ACSS1; ACSS2; SIRT3; CREBBP; FOXO1; BAX	ACSS1; ACSS2; BAX; Cbp_p300; FOXO1; FOXO1_FHL2_SIRT1; KU70_SIRT1_BAX; p53_SIRT1; SIRT3; TP53
KEGG	hsa00513	Various types of N-glycan biosynthesis	0.001998	0.001998	0.004995	0.185814	0.000999001	0.003996	0.0333	https://www.kegg.jp/kegg-bin/show_pathway?hsa00513/148789+2683+8704+8703+4247+6487+C00789	1	6	30	0.2	CHEBI:16022	CDP-ribitol	B4GALT1; B4GALT3; B4GALT2; HEXA; MGAT2; MGAT4B; ST3GAL3	B3GALNT2; B4GALT1; B4GALT2; B4GALT3; MGAT2; ST3GAL3
NCI	integrin_a9b1_pathway	Alpha9 beta1 integrin signaling events	0.0569431	0.0619381	0.0709291	0.000999001	0.003996	0.00599401	0.0334665	https://www.gsea-msigdb.org/gsea/msigdb/cards/PID_INTEGRIN_A9B1_PATHWAY.html	7	14	58	0.24	CHEBI:15746; CHEBI:15996; CHEBI:16349; CHEBI:16467; CHEBI:16474; CHEBI:17148; CHEBI:17552	spermine; GTP; L-citrulline; L-arginine; NADPH; putrescine; GDP	NOS2; SRC; VEGFA; RAC1; SAT1; VCAM1; KCNJ15	alpha9_beta1 Integrin_Tenascin C_SSAT; alpha9_beta1 Integrin_VCAM1; alpha9_beta1 Integrin_VEGFA (dimer); FIGF; KCNJ15; KIR4.2_Spermidine; KIR4.2_Spermine; NOS2; RAC1_GDP; RAC1_GTP; SAT1; SRC; VCAM1; VEGFA
REACTOME	ChREBP_activates_metabolic_gene_expression	ChREBP_activates_metabolic_gene_expression	0.002997	0.000999001	0.0699301	0.0669331	0.000999001	0.0619381	0.033966	https://www.gsea-msigdb.org/gsea/msigdb/cards/REACTOME_CHREBP_ACTIVATES_METABOLIC_GENE_EXPRESSION.html	0	4	7	0.57			PKLR; ACACB; ACLY; AGPAT1; FASN	508788; ACLY; AGPAT1; PKLR
NCI	syndecan_2_pathway	Syndecan-2-mediated signaling events	0.027972	0.033966	0.025974	0.048951	0.02997	0.037962	0.0341325	https://www.gsea-msigdb.org/gsea/msigdb/cards/PID_SYNDECAN_2_PATHWAY.html	0	11	54	0.2			SRC; CASP3; RHOA; MAPK8; BAX; CAV2	BAX; CASP3; CAV2; KNG1; LAMA3; MAPK8; RHOA; SRC; Syndecan-2_Caveolin-2_Ras; Syndecan-2_Kininogen; Syndecan-2_RasGAP_Src
BioCarta	mtorpathway	mTOR Signaling Pathway	0.00799201	0.048951	0.038961	0.03996	0.0679321	0.001998	0.034299	https://www.gsea-msigdb.org/gsea/msigdb/cards/BIOCARTA_MTOR_PATHWAY.html	2	9	37	0.24	CHEBI:15996; CHEBI:17552	GTP; GDP	RPS6KB1; MTOR	101538; FKBP12_Rapamycin; GH R_IRS-1; GH_GH R; GH1; MTOR; RPS6_eIF3_40s Ribosome subunit; RPS6(+)_eIF3_40s Ribosome subunit; RPS6KB1
BioCarta	il2rbpathway	IL-2 Receptor Beta Chain in T cell Activation	0.002997	0.012987	0.038961	0.105894	0.010989	0.033966	0.034299	https://www.gsea-msigdb.org/gsea/msigdb/cards/BIOCARTA_IL2RB_PATHWAY.html	2	8	35	0.23	CHEBI:15996; CHEBI:17552	GTP; GDP	SHC1; FAS; CRKL; BCL2; SOCS3; RPS6KB1	101195; 101773; BCL2; RB_E2F-1; RB1; RPS6KB1; SHC_GRB2_SOS-1; TFDP1
NCI	vegfr1_pathway	VEGFR1 specific signals	0.031968	0.033966	0.033966	0.015984	0.016983	0.0739261	0.0344655	https://www.gsea-msigdb.org/gsea/msigdb/cards/PID_VEGFR1_PATHWAY.html	4	13	49	0.27	CHEBI:16349; CHEBI:16467; CHEBI:16474; CHEBI:16595	L-citrulline; L-arginine; NADPH; 1D-myo-inositol 1,4,5-trisphosphate	NOS3; PTPN11; VEGFA	eNOS_Caveolin-1; eNOS_Hsp90; NOS3; NRP1; PGF; PTPN11; VEGFA; VEGFR1 homodimer_NRP1_VEGFR 121; VEGFR1 homodimer_NRP2_VEGFR121; VEGFR1 homodimer_VEGFA homodimer; VEGFR1 homodimer_VEGFA homodimer_CBL_CD2AP; VEGFR1 homodimer_VEGFA homodimer_NCK1; VEGFR1 homodimer_VEGFA homodimer_SHP2
KEGG	hsa05231	Choline metabolism in cancer	0.001998	0.00799201	0.014985	0.130869	0.00699301	0.044955	0.034632	https://www.kegg.jp/kegg-bin/show_pathway?hsa05231/1119+1120+5599+2475+4893+5155+123745+5879+5880+6198+6582+	6	11	82	0.13	CHEBI:16870; CHEBI:16870; CHEBI:16870; CHEBI:16870; CHEBI:18132; CHEBI:18132	choline alfoscerate; choline alfoscerate; choline alfoscerate; choline alfoscerate; phosphocholine; phosphocholine	LYPLA1; CHKA; PDGFB; PLPP2; SLC22A2; RAC1; MAPK8; RPS6KB1; NRAS; MTOR; CHKB	CHKA; CHKB; MAPK8; MTOR; NRAS; PDGFB; PLA2G4E; RAC1; RAC2; RPS6KB1; SLC22A2
BioCarta	ecmpathway	Erk and PI-3 Kinase Are Necessary for Collagen Binding in Corneal Epithelia	0.0589411	0.041958	0.017982	0.020979	0.0549451	0.013986	0.0347985	https://www.gsea-msigdb.org/gsea/msigdb/cards/BIOCARTA_ECM_PATHWAY.html	1	4	23	0.17	CHEBI:16595	1D-myo-inositol 1,4,5-trisphosphate	FYN; SHC1; RHOA	26783; ECM_Integrin-alpha_Integrin-betaTalin_Calpain1_actin (active1)_p130cas_FAK_CSK_Paxillin_Vinculin_alp; ECM_Integrin-alpha_Integrin-betaTalin_Calpain1_actin_p130cas_FAK_CSK_Paxillin_Vinculin_alpha-actinin; RHOA
KEGG	hsa05014	Amyotrophic lateral sclerosis	0.000999001	0.002997	0.002997	0.188811	0.00599401	0.00699301	0.0347985	https://www.kegg.jp/kegg-bin/show_pathway?hsa05014/596+836+842+79139+2902+4842+5879+6506+6647+7124+C00025	16	10	34	0.29	CHEBI:16015; CHEBI:16015; CHEBI:16015; CHEBI:16015; CHEBI:16015; CHEBI:16015; CHEBI:16015; CHEBI:16015; CHEBI:16015; CHEBI:16467; CHEBI:16467; CHEBI:16467; CHEBI:16467; CHEBI:16467; CHEBI:16467; CHEBI:25941	L-glutamic acid; L-glutamic acid; L-glutamic acid; L-glutamic acid; L-glutamic acid; L-glutamic acid; L-glutamic acid; L-glutamic acid; L-glutamic acid; L-arginine; L-arginine; L-arginine; L-arginine; L-arginine; L-arginine; peroxynitrite	ATP5F1C; ATP5F1E; ATP5PD; HSPA5; NDUFA10; NDUFA12; NDUFA1; NDUFA4L2; NDUFA5; NDUFA7; NDUFA9; NDUFB1; NDUFB4; NDUFB5; NDUFB6; NDUFB8; NDUFC2; NDUFS1; NDUFS6; NDUFS8; NDUFV2; NDUFV3; NOS1; NOS2; SDHB; SOD1; TNF; TP53; VDAC1; UQCRH; GRIA2; PRKN; BCL2; KIF5A; CASP3; UQCRQ; GRIA1; CASP12; MAP1LC3B; RAC1; XBP1; SLC1A2; SIGMAR1; SQSTM1; BID; GRIN1; ATF4; BAX; ANG; NDUFV1; BECN1; CASP9; TUBB3; GRIN2A; DE…	BCL2; CASP3; CASP9; DERL1; GRIN1; NOS1; RAC1; SLC1A2; SOD1; TNF
KEGG	hsa04928	Parathyroid hormone synthesis, secretion and action	0.000999001	0.002997	0.001998	0.186813	0.000999001	0.016983	0.0351315	https://www.kegg.jp/kegg-bin/show_pathway?hsa04928/109+196883+1386+468+596+1385+1591+2625+2770+2773+4322+387+142680+7421+	10	14	99	0.14	CHEBI:17489; CHEBI:17489; CHEBI:26078; CHEBI:26078; CHEBI:26078; CHEBI:26078; CHEBI:26078; CHEBI:26078; CHEBI:26078; CHEBI:26078	3',5'-cyclic AMP; 3',5'-cyclic AMP; phosphoric acid; phosphoric acid; phosphoric acid; phosphoric acid; phosphoric acid; phosphoric acid; phosphoric acid; phosphoric acid	ADCY4; GNAI1; GNAI3; RXRA; SLC34A3; VDR; GATA3; BCL2; CYP24A1; RHOA; MMP13; CREB1; ATF2; ATF4; SGK1	ADCY3; ADCY4; ATF2; ATF4; BCL2; CREB1; CYP24A1; GATA3; GNAI1; GNAI3; MMP13; RHOA; SLC34A3; VDR
KEGG	hsa00290	Valine, leucine and isoleucine biosynthesis	0.0519481	0.047952	0.01998	0.033966	0.036963	0.020979	0.035298	https://www.kegg.jp/kegg-bin/show_pathway?hsa00290/586+5162+C05125	3	2	17	0.12	CHEBI:15351; CHEBI:15351; CHEBI:15351	acetyl-CoA; acetyl-CoA; acetyl-CoA	PDHA1; PDHA2; PDHB; SDS; BCAT1; BCAT2	BCAT1; PDHB
NCI	arf6_pathway	Arf6 signaling events	0.0629371	0.012987	0.016983	0.011988	0.0529471	0.0559441	0.035631	https://www.gsea-msigdb.org/gsea/msigdb/cards/PID_ARF6_PATHWAY.html	3	5	43	0.12	CHEBI:15996; CHEBI:17552; CHEBI:26078	GTP; GDP; phosphoric acid	ADRB2; SRC; ARF6	ADRB2; ARF6_GDP; ARF6_GDP_GULP_ACAP1; Arf6_GTP; SRC
BioCarta	rhodopsinpathway	Visual Signal Transduction	0.027972	0.010989	0.038961	0.0539461	0.021978	0.0609391	0.0357975	https://www.gsea-msigdb.org/gsea/msigdb/cards/BIOCARTA_RHODOPSIN_PATHWAY.html	3	3	19	0.16	CHEBI:15996; CHEBI:17345; CHEBI:17552	GTP; guanosine 5'-monophosphate; GDP	GNAT1; GNB1; transducin-beta_transducin-gamma	GNAT1; GNB1; transducin-beta_transducin-gamma
REACTOME	Inhibition_of_replication_initiation_of_damaged_DNA_by_Rb_E2F1	Inhibition_of_replication_initiation_of_damaged_DNA_by_Rb_E2F1	0.038961	0.032967	0.032967	0.02997	0.043956	0.035964	0.0357975		0	2	5	0.4			RB1	RB1; TFDP1
NCI	syndecan_1_pathway	Syndecan-1-mediated signaling events	0.034965	0.043956	0.031968	0.044955	0.0599401	0.000999001	0.0361305	https://www.gsea-msigdb.org/gsea/msigdb/cards/PID_SYNDECAN_1_PATHWAY.html	0	7	27	0.26			BSG; PPIB; COL1A1; COL1A2; CCL5	BSG; CCL5; MMP1; PPIB; Syndecan-1_CD147; Syndecan-1_Collagen; Syndecan-1_RANTES
REACTOME	CTLA4_inhibitory_signaling	CTLA4_inhibitory_signaling	0.034965	0.02997	0.043956	0.033966	0.042957	0.032967	0.0364635	https://www.gsea-msigdb.org/gsea/msigdb/cards/REACTOME_CTLA4_INHIBITORY_SIGNALING.html	1	5	12	0.42	CHEBI:15422	ATP	FYN; PTPN11; SRC; CD86	508365; B7-1 homodimer_ B7-2; CD86; PP2A:CTLA4:B7-1_B7-2; PTPN11
KEGG	hsa00592	alpha-Linolenic acid metabolism	0.047952	0.03996	0.032967	0.035964	0.02997	0.033966	0.0367965	https://www.kegg.jp/kegg-bin/show_pathway?hsa00592/8310+84647+C06427	4	2	12	0.17	CHEBI:27432; CHEBI:27432; CHEBI:78700; CHEBI:80444	alpha-linolenic acid; alpha-linolenic acid; 9-oxononanoic acid; 3,6-Nonadienal	PLB1; ACAA1; ACOX1; ACOX3; PLA2G12B; PLA2G1B; PLA2G2A; PLA2G2D; PLA2G3	ACOX3; PLA2G12B
REACTOME	Caspase_mediated_cleavage_of_cytoskeletal_proteins	Caspase_mediated_cleavage_of_cytoskeletal_proteins	0.0529471	0.0579421	0.002997	0.0599401	0.0509491	0.000999001	0.037629	https://www.gsea-msigdb.org/gsea/msigdb/cards/REACTOME_CASPASE_MEDIATED_CLEAVAGE_OF_CYTOSKELETAL_PROTEINS.html	0	5	32	0.16			CASP7; CASP3; MAPT; CASP8	509154; 509155; CASP3; CASP8; MAPT
KEGG	hsa04213	Longevity regulating pathway - multiple species	0.000999001	0.000999001	0.025974	0.198801	0.000999001	0.000999001	0.0381285	https://www.kegg.jp/kegg-bin/show_pathway?hsa04213/109+196883+9474+2308+3065+3066+3303+3304+3312+3479+3480+2475+4893+5563+6198+6647+6648+	2	17	61	0.28	CHEBI:17489; CHEBI:17489	3',5'-cyclic AMP; 3',5'-cyclic AMP	ADCY4; HDAC1; HDAC2; IGF1; IGF1R; SOD1; SOD2; PRKAA2; ATG5; FOXO1; RPS6KB1; NRAS; MTOR; HSPA1A; HSPA1B	ADCY3; ADCY4; ATG5; FOXO1; HDAC1; HDAC2; HSPA1A; HSPA1B; HSPA8; IGF1; IGF1R; MTOR; NRAS; PRKAA2; RPS6KB1; SOD1; SOD2
BioCarta	chrebppathway	ChREBP regulation by carbohydrates and cAMP	0.00799201	0.034965	0.030969	0.133866	0.001998	0.01998	0.038295	https://www.gsea-msigdb.org/gsea/msigdb/cards/BIOCARTA_CHREBP_PATHWAY.html	3	4	20	0.2	CHEBI:15422; CHEBI:17489; CHEBI:4167	ATP; 3',5'-cyclic AMP; D-glucopyranose	PRKAA2	CCL4; GPCR_g-alpha-s_g-beta_g-gamma_GDP; Ligand_GPCR_g-beta_g-gamma; PKLR
NCI	myc_activpathway	NA	0.000999001	0.000999001	0.0629371	0.0689311	0.001998	0.0959041	0.038628		0	15	76	0.2			CAD; PFKM; BCAT1; ENO1; NME1; NME2; SHMT1; TP53; TAF10; KAT2A; CCNB1; CREBBP; BAX; NDUFAF2	BAX; BCAT1; CAD; Cbp_p300; CCNB1; ENO1; GAPDH; MYC_Max_Cbp_p300; MYC_Max_TRRAP_GCN5_STAF65G_SPT3_TAF9_TAF10_TAF12_core Mediator; NDUFAF2; NME1; NME2; PFKM; SHMT1; TP53
NCI	erbb2erbb3pathway	NA	0.002997	0.001998	0.0999001	0.0899101	0.003996	0.035964	0.0391275		3	10	37	0.27	CHEBI:15996; CHEBI:17489; CHEBI:17552	GTP; 3',5'-cyclic AMP; GDP	PTPN11; SHC1; SRC; RAC1; MAPK8; NRAS; MTOR	ErbB2_ErbB3_neuregulin 1 beta_SHC; ErbB2_ErbB3_neuregulin 1 beta_SHC_GRB2_SOS1; MAPK8; MTOR; PTPN11; RAC1-CDC42_GDP; RAC1-CDC42_GTP; RAS family_GDP; SHC1; SRC
KEGG	hsa05224	Breast cancer	0.000999001	0.125874	0.00999001	0.0859141	0.002997	0.00999001	0.039294	https://www.kegg.jp/kegg-bin/show_pathway?hsa05224/8313+581+2099+2100+2247+2254+3479+3480+2475+8648+8202+4893+5241+5925+6198+6464+7157+	0	17	148	0.11			ESR1; ESR2; FGF9; IGF1; IGF1R; NCOA1; SHC1; TP53; AXIN2; NCOA3; PGR; RPS6KB1; FGF2; BAX; NRAS; RB1; MTOR	AXIN2; BAX; ESR1; ESR2; FGF2; FGF9; IGF1; IGF1R; MTOR; NCOA1; NCOA3; NRAS; PGR; RB1; RPS6KB1; SHC1; TP53
BioCarta	tidpathway	Chaperones modulate interferon Signaling Pathway	0.000999001	0.002997	0.031968	0.151848	0.000999001	0.0519481	0.0401265	https://www.gsea-msigdb.org/gsea/msigdb/cards/BIOCARTA_TID_PATHWAY.html	0	8	13	0.62			TNF; WT1; NFKBIA; RB1; HSPA1A	100832; HSPA1A; I-kappa-B-alpha_RELA_p50_ubiquitin; IFN-gamma R-alpha_IFN-gamma R-beta_JAK2_TID1_HSP70; p50_RELA_I-kappa-B-alpha; RB1; TID1_HSP70; TP53
REACTOME	Regulation_of_ornithine_decarboxylase__ODC_	Regulation_of_ornithine_decarboxylase__ODC_	0.034965	0.041958	0.025974	0.031968	0.028971	0.0769231	0.0401265		0	2	5	0.4			NQO1; AZIN1	AZIN1; NQO1
BioCarta	hbxpathway	Calcium Signaling by HBx of Hepatitis B virus	0.032967	0.035964	0.028971	0.00699301	0.0809191	0.0559441	0.040293	https://www.gsea-msigdb.org/gsea/msigdb/cards/BIOCARTA_HBX_PATHWAY.html	2	3	23	0.13	CHEBI:15996; CHEBI:17552	GTP; GDP	SHC1; CREB1	CREB_CREB; PYK2_SRC; SHC_GRB2_SOS-1
KEGG	hsa05120	Epithelial cell signaling in Helicobacter pylori infection	0.028971	0.00599401	0.144855	0.00999001	0.021978	0.02997	0.040293	https://www.kegg.jp/kegg-bin/show_pathway?hsa05120/6352+4792+	0	2	23	0.09			ATP6V0E1; ATP6V0E2; ATP6V1A; ATP6V1C1; ATP6V1D; ATP6V1E1; ATP6V1G2; CXCL8; PTPN11; SRC; CASP3; RAC1; MAPK8; ATP6V1G1; NFKBIA; ATP6V0A2; ATP6V0B; TCIRG1; CCL5	CCL5; NFKBIA
BioCarta	ccr5pathway	Pertussis toxin-insensitive CCR5 Signaling in Macrophage	0.040959	0.034965	0.043956	0.0589411	0.035964	0.027972	0.0404595	https://www.gsea-msigdb.org/gsea/msigdb/cards/BIOCARTA_CCR5_PATHWAY.html	1	4	15	0.27	CHEBI:16595	1D-myo-inositol 1,4,5-trisphosphate	CCL4; CCL2; CXCL12; MAPK8	CCL4; CXCL12; MIP-1beta_CCR5_g-alpha-q; SDF-1_CXCR4_g-alpha-q
NCI	kitpathway	NA	0.010989	0.027972	0.0509491	0.126873	0.00899101	0.018981	0.0407925		2	11	68	0.16	CHEBI:15996; CHEBI:17552	GTP; GDP	PTPN11; SHC1; CRKL; BCL2; MAPK8; CREBBP; RPS6KB1	BCL2; CBL_CRKL; CBL_CRKL_GRB2; CREBBP; CRKL; MAPK8; PTPN11; RPS6KB1; SHC_GRAP2; SHC_GRB2_SOS1; SHC1
NCI	lis1pathway	NA	0.018981	0.03996	0.0669331	0.0759241	0.01998	0.024975	0.0411255		0	12	53	0.23			RELN	KATNA1; LIS1_NDEL1_Katanin 60_Dynein Light chain_Dynein heavy chain; NDEL1_Katanin 60; NDEL1_Katanin 60_Dynein heavy chain; RAC1; RELN; RELN_LRP8; RELN_VLDLR; RELN_VLDLR_DAB1; RELN_VLDLR_DAB1_LIS1; RELN_VLDLR_DAB1_LIS1_PAFAH1B2_PAFAH1B3; RHOA
NCI	tap63pathway	NA	0.028971	0.027972	0.038961	0.0769231	0.034965	0.03996	0.041292		0	11	61	0.18			NQO1; SMARCD3; VDR; FAS; FDXR; CDKN2A; BAX; OGG1	BAX; CDKN2A; FAS; FDXR; NQO1; OGG1; SMARCD3; TAp63a (tetramer)_p14ARF; TAp63b (tetramer)_p14ARF; TAp63g (tetramer)_p14ARF; VDR
REACTOME	Regulation_of_gene_expression_in_beta_cells	Regulation_of_gene_expression_in_beta_cells	0.011988	0.0699301	0.027972	0.02997	0.100899	0.00699301	0.041292	https://www.gsea-msigdb.org/gsea/msigdb/cards/REACTOME_REGULATION_OF_GENE_EXPRESSION_IN_BETA_CELLS.html	0	4	17	0.24			PKLR; MAFA; FOXO1	508949; MAFA; PKLR; RPL18
KEGG	hsa04921	Oxytocin signaling pathway	0.00899101	0.015984	0.011988	0.194805	0.012987	0.003996	0.0414585	https://www.kegg.jp/kegg-bin/show_pathway?hsa04921/109+196883+814+2770+2773+4773+4846+4893+123745+5563+5743+387+6714+	5	13	154	0.08	CHEBI:15843; CHEBI:15843; CHEBI:15843; CHEBI:17489; CHEBI:17489	arachidonic acid; arachidonic acid; arachidonic acid; 3',5'-cyclic AMP; 3',5'-cyclic AMP	ADCY4; GNAI1; GNAI3; NOS3; PTGS2; SRC; PRKAA2; CAMK4; RHOA; NFATC2; NRAS	ADCY3; ADCY4; CAMK4; GNAI1; GNAI3; NFATC2; NOS3; NRAS; PLA2G4E; PRKAA2; PTGS2; RHOA; SRC
NCI	syndecan_4_pathway	Syndecan-4-mediated signaling events	0.034965	0.038961	0.030969	0.0669331	0.031968	0.045954	0.041625	https://www.gsea-msigdb.org/gsea/msigdb/cards/PID_SYNDECAN_4_PATHWAY.html	0	12	52	0.23			RHOA; RAC1; CXCL12; FGF2; PTK2; CCL5	CCL5; CXCL12; FGF2; LAMA3; PTK2; RAC1_GDP; RAC1_GTP; RHOA; Syndecan-4_FGFR1_FGF; Syndecan-4_RANTES; Syndecan-4_SDF1; Syndecan-4_SDF1_CXCR4
REACTOME	Transcription_of_the_HIV_genome	Transcription_of_the_HIV_genome	0.0519481	0.03996	0.02997	0.041958	0.04995	0.036963	0.0417915	https://www.gsea-msigdb.org/gsea/msigdb/cards/REACTOME_TRANSCRIPTION_OF_THE_HIV_GENOME.html	1	5	13	0.38	CHEBI:15422	ATP	TAF10; ELOB; POLR2E; ERCC2; POLR2H; POLR2L; GTF2H3; GTF2H4	GTF2H2; POLR2E; POLR2L; SUPT4H1; TAF11
KEGG	hsa04217	Necroptosis	0.000999001	0.011988	0.0549451	0.176823	0.000999001	0.00599401	0.041958	https://www.kegg.jp/kegg-bin/show_pathway?hsa04217/9131+581+596+637+841+1536+355+2746+3326+3553+5599+123745+5834+5836+8878+7124+8743+7416+	7	18	156	0.12	CHEBI:15422; CHEBI:15422; CHEBI:15843; CHEBI:15843; CHEBI:15843; CHEBI:16393; CHEBI:16393	ATP; ATP; arachidonic acid; arachidonic acid; arachidonic acid; sphingosine; sphingosine	GLUD1; HSP90AB1; IL1B; PYGL; TNF; TNFSF10; VDAC1; FAS; BCL2; MAPK8; SQSTM1; BID; BAX; AIFM1; CASP8; CYBB; IL1A	AIFM1; BAX; BCL2; BID; CASP8; CYBB; FAS; GLUD1; HSP90AB1; IL1B; MAPK8; PLA2G4E; PYGB; PYGL; SQSTM1; TNF; TNFSF10; VDAC1
KEGG	hsa05220	Chronic myeloid leukemia	0.004995	0.000999001	0.0959041	0.0649351	0.000999001	0.0849151	0.0421245	https://www.kegg.jp/kegg-bin/show_pathway?hsa05220/4792+5781+5925+7157+	0	5	29	0.17			HDAC1; HDAC2; PTPN11; SHC1; TP53; CRKL; CDKN2A; BAX; NFKBIA; NRAS; RB1	739515; NFKBIA; PTPN11; RB1; TP53
NCI	ecadherin_stabilization_pathway	Stabilization and expansion of the E-cadherin adherens junction	0.018981	0.00799201	0.115884	0.010989	0.002997	0.0959041	0.0421245	https://www.gsea-msigdb.org/gsea/msigdb/cards/PID_ECADHERIN_STABILIZATION_PATHWAY.html	2	9	47	0.19	CHEBI:15996; CHEBI:17552	GTP; GDP	IGF1R; RHOA; ARF6; AQP5	AQP5; ARF6_GDP; Arf6_GTP; IGF-1R heterotetramer_IGF1; IGF1; IGF1R; MET; RhoA_GDP; RhoA_GTP
BioCarta	stresspathway	TNF/Stress Related Signaling	0.0569431	0.0559441	0.032967	0.025974	0.0569431	0.024975	0.042291	https://www.gsea-msigdb.org/gsea/msigdb/cards/BIOCARTA_STRESS_PATHWAY.html	0	4	20	0.2			TNF; MAPK8; NFKBIA	MAPK8; TNF; TNF-alpha_TNF R1_SODD; TNF-alpha_TNF R1_TRADD_RIP_RAIDD_TRAF2_TANK_Caspase 2
KEGG	hsa00232	Caffeine metabolism	0.03996	0.045954	0.0569431	0.036963	0.03996	0.033966	0.042291	https://www.kegg.jp/kegg-bin/show_pathway?hsa00232/1544+C16353	14	1	14	0.07	CHEBI:16891; CHEBI:16891; CHEBI:18107; CHEBI:18107; CHEBI:18107; CHEBI:48991; CHEBI:48991; CHEBI:80472; CHEBI:691622; CHEBI:691622; CHEBI:691622; CHEBI:691622; CHEBI:691622; CHEBI:691622	glyoxylic acid; glyoxylic acid; xanthosine; xanthosine; xanthosine; 7-methylxanthine; 7-methylxanthine; N,N'-dimethylurea; 1,3,7-trimethyluric acid; 1,3,7-trimethyluric acid; 1,3,7-trimethyluric acid; 1,3,7-trimethyluric acid; 1,3,7-trimethyluric acid; 1,3,7-trimethyluric acid	CYP1A2	CYP1A2
KEGG	hsa05165	Human papillomavirus infection	0.000999001	0.148851	0.004995	0.100899	0.000999001	0.000999001	0.042957	https://www.kegg.jp/kegg-bin/show_pathway?hsa05165/23545+533+8992+155066+523+528+51382+529+9550+534+8313+581+836+841+1277+1278+1385+1387+355+2308+3065+3066+3909+3912+3955+2475+4893+5743+5747+5925+5649+6198+10312+7124+7157+7337+7422+7448+	2	38	311	0.12	CHEBI:17489; CHEBI:17489	3',5'-cyclic AMP; 3',5'-cyclic AMP	PKM; ATP6V0E1; ATP6V0E2; ATP6V1A; ATP6V1C1; ATP6V1D; ATP6V1E1; ATP6V1G2; HDAC1; HDAC2; LFNG; PTGS2; TNF; TP53; VEGFA; AXIN2; FAS; COL1A1; CASP3; CREB1; COL1A2; ATP6V1G1; CREBBP; FOXO1; RPS6KB1; BAX; VTN; NRAS; PTK2; RB1; CASP8; RELN; ATP6V0A2; ATP6V0B; TCIRG1; UBE3A; LAMB1; MTOR	ATP6V0A2; ATP6V0B; ATP6V0E1; ATP6V0E2; ATP6V1A; ATP6V1C1; ATP6V1D; ATP6V1E1; ATP6V1G1; ATP6V1G2; AXIN2; BAX; CASP3; CASP8; COL1A1; COL1A2; CREB1; CREBBP; FAS; FOXO1; HDAC1; HDAC2; LAMA3; LAMB1; LFNG; MTOR; NRAS; PTGS2; PTK2; RB1; RELN; RPS6KB1; TCIRG1; TNF; TP53; UBE3A; VEGFA; VTN
BioCarta	agrpathway	Agrin in Postsynaptic Differentiation	0.0809191	0.040959	0.011988	0.000999001	0.0639361	0.0609391	0.04329	https://www.gsea-msigdb.org/gsea/msigdb/cards/BIOCARTA_AGR_PATHWAY.html	2	7	23	0.3	CHEBI:15996; CHEBI:17552	GTP; GDP	ACTA1; RAC1; MAPK8	100735; agrin_Integrin-alpha_Integrin-beta_dystroglycan 1_SRC_FAK_Paxillin_PKL_PIX_PAKs_dystrophin_actin; agrin_Integrin-alpha_Integrin-beta_dystroglycan 1_SRC_FAK_Paxillin_PKL_PIX_PAKs_dystrophin_actin_laminin; agrin_Integrin-alpha_Integrin-beta_dystroglycan 1_SRC_FAK_Paxillin_PKL_PIX_PAKs_dystrophin_actin_laminin_cortactin; agrin_Integrin-alpha_Integrin-beta_dystroglycan 1_SRC_FAK_Paxillin_PKL_…
KEGG	hsa05020	Prion disease	0.004995	0.002997	0.00999001	0.155844	0.00599401	0.0829171	0.0437895	https://www.kegg.jp/kegg-bin/show_pathway?hsa05020/6352+2534+3309+5621+C00575	2	4	13	0.31	CHEBI:17489; CHEBI:17489	3',5'-cyclic AMP; 3',5'-cyclic AMP	ATP5F1C; ATP5F1E; ATP5PD; FYN; HSPA5; IL1B; NDUFA10; NDUFA12; NDUFA1; NDUFA4L2; NDUFA5; NDUFA7; NDUFA9; NDUFB1; NDUFB4; NDUFB5; NDUFB6; NDUFB8; NDUFC2; NDUFS1; NDUFS6; NDUFS8; NDUFV2; NDUFV3; SDHB; SOD1; TNF; VDAC1; UQCRH; PRNP; NCF2; KIF5A; CASP3; UQCRQ; CASP12; CREB1; RAC1; MAPK8; IL6; GRIN1; ATF2; ATF4; BAX; NDUFV1; CASP9; TUBB3; GRIN2A; CAV2; CYBB; IL1A; CCL5; HSPA1A; HSPA1B	CCL5; FYN; HSPA5; PRNP
BioCarta	nfatpathway	NFAT and Hypertrophy of the heart (Transcription in the broken heart)	0.015984	0.0689311	0.030969	0.0809191	0.0629371	0.003996	0.043956	https://www.gsea-msigdb.org/gsea/msigdb/cards/BIOCARTA_NFAT_PATHWAY.html	3	10	52	0.19	CHEBI:15996; CHEBI:16595; CHEBI:17552	GTP; 1D-myo-inositol 1,4,5-trisphosphate; GDP	IGF1; CAMK4; ACTA1; NFATC2; MAPK8; CREBBP; RPS6KB1; FGF2	ca2+_calmodulin-dependent protein kinase; CamKIV_CaM_Ca ++; CREBBP; IGF1; MAPK8; NFATc(+)_CBP; RAS activating ligand_RAS activating receptor; RPS6KB1; SHC_GRB2_SOS-1; TNF
NCI	ecadherin_keratinocyte_pathway	E-cadherin signaling in keratinocytes	0.011988	0.040959	0.024975	0.153846	0.016983	0.014985	0.043956	https://www.gsea-msigdb.org/gsea/msigdb/cards/PID_ECADHERIN_KERATINOCYTE_PATHWAY.html	3	6	29	0.21	CHEBI:15996; CHEBI:16595; CHEBI:17552	GTP; 1D-myo-inositol 1,4,5-trisphosphate; GDP	FYN; SRC; RHOA; RAC1	FYN; RAC1_GDP; RAC1_GTP; RhoA_GDP; RhoA_GTP; SRC
KEGG	hsa05132	Salmonella infection	0.000999001	0.114885	0.10989	0.004995	0.000999001	0.034965	0.0444555	https://www.kegg.jp/kegg-bin/show_pathway?hsa05132/382+581+596+836+840+841+79659+2597+3326+7184+3606+3553+3569+3798+5599+4792+5879+387+7124+8743+10381+8976+	0	22	236	0.09			CASP7; CXCL8; DYNC2H1; HSP90AB1; IL1B; PTPRC; TNF; TNFSF10; BCL2; IL18; KIF5A; CASP3; WASL; RHOA; RAC1; MAPK8; HSP90B1; IL6; BAX; NFKBIA; CASP8; TUBB3; ARF6	ARF6; BAX; BCL2; CASP3; CASP7; CASP8; DYNC2H1; GAPDH; HSP90AB1; HSP90B1; IL18; IL1B; IL6; KIF5A; MAPK8; NFKBIA; RAC1; RHOA; TNF; TNFSF10; TUBB3; WASL
REACTOME	RNA_Polymerase_II_Transcription_Pre_Initiation_And_Promoter_Opening	RNA_Polymerase_II_Transcription_Pre_Initiation_And_Promoter_Opening	0.038961	0.04995	0.0609391	0.03996	0.041958	0.038961	0.0451215		0	5	9	0.56			TAF10; POLR2E; ERCC2; POLR2H; POLR2L; GTF2H3; GTF2H4	GTF2H2; POLR2E; POLR2L; TAF11; TAF9
REACTOME	RNA_Polymerase_II_Transcription	RNA_Polymerase_II_Transcription	0.0589411	0.043956	0.030969	0.046953	0.042957	0.0529471	0.0461205	https://www.gsea-msigdb.org/gsea/msigdb/cards/REACTOME_RNA_POLYMERASE_II_TRANSCRIPTION.html	0	6	11	0.55			GLS; GLS2; PCK1; APOE; BRIP1; ESR1; ESR2; HDAC1; HDAC2; KDM5B; NR1H4; PIP4P1; PPARA; PPARG; PTPN11; RRM2B; RRM2; RXRA; SIN3B; SIRT3; SMARCD3; SOD2; SRC; VDR; VEGFA; WDR5; TAF10; ELOB; FAS; NR1I2; POLR2E; GATA3; RBX1; GRIA2; ERCC2; PRKAA2; CAMK4; COL1A1; SOCS3; TXNRD1; POMC; NCOR1; MMP13; NFATC2; CREB1; KAT2A; RAD51; CEBPB; CCNB1; PPARD; RBBP8; PGR; CREBBP; POLR2H; FOXO1; BID; IL6; CDKN2A; POLR2L;…	CCNT2; GTF2H2; POLR2E; POLR2L; SUPT4H1; TAF11
NCI	reg_gr_pathway	Glucocorticoid receptor regulatory network	0.004995	0.034965	0.03996	0.13986	0.014985	0.043956	0.0464535	https://www.gsea-msigdb.org/gsea/msigdb/cards/PID_REG_GR_PATHWAY.html	0	28	93	0.3			PCK2; HDAC1; HDAC2; IL4; NCOA1; NCOA2; GATA3; SELE; IL13; POMC; CREB1; MAPK8; CREBBP; IL6; BAX; ICAM1; NR1I3; SGK1	BAX; Cbp_p300; cortisol_GR alpha (dimer)_p53; cortisol_GR alpha (dimer)_Src-1; cortisol_GR alpha (dimer)_TIF2; CREB1; GATA3; GR beta_TIF2; HDAC1; HDAC2; ICAM1; IL13; IL4; IL6; MAPK8; MMP1; NCOA1; NCOA2; NF kappa B1 p50_RelA_Cbp; NF kappa B1 p50_RelA_Cbp_cortisol_GR alpha (monomer)_HDAC2; NR1I3; PCK2; POMC; SELE; SGK1; TAT; TIF2_SUV420H1; TP53
KEGG	hsa04730	Long-term depression	0.000999001	0.036963	0.000999001	0.102897	0.136863	0.000999001	0.04662	https://www.kegg.jp/kegg-bin/show_pathway?hsa04730/2892+3479+3480+4842+4893+5320+	12	6	25	0.24	CHEBI:15843; CHEBI:15843; CHEBI:15843; CHEBI:16015; CHEBI:16015; CHEBI:16015; CHEBI:16015; CHEBI:16015; CHEBI:16015; CHEBI:16015; CHEBI:16015; CHEBI:16015	arachidonic acid; arachidonic acid; arachidonic acid; L-glutamic acid; L-glutamic acid; L-glutamic acid; L-glutamic acid; L-glutamic acid; L-glutamic acid; L-glutamic acid; L-glutamic acid; L-glutamic acid	GNAI1; GNAI3; IGF1; IGF1R; NOS1; PLA2G12B; PLA2G1B; PLA2G2A; PLA2G2D; PLA2G3; GRIA2; GRM1; GRIA3; GRIA1; NRAS	GRIA3; IGF1; IGF1R; NOS1; NRAS; PLA2G2A
REACTOME	Integrin_alphaIIbbeta3_signaling	Integrin_alphaIIbbeta3_signaling	0.016983	0.0649351	0.013986	0.0719281	0.0529471	0.0599401	0.0467865		3	3	22	0.14	CHEBI:15422; CHEBI:15996; CHEBI:17552	ATP; GTP; GDP	SHC1; SRC; PTK2	508215; SHC1; SRC
BioCarta	fibrinolysispathway	Fibrinolysis Pathway	0.048951	0.03996	0.0519481	0.0639361	0.0569431	0.01998	0.046953	https://www.gsea-msigdb.org/gsea/msigdb/cards/BIOCARTA_FIBRINOLYSIS_PATHWAY.html	0	3	22	0.14			PLAT; F2R	F2R; PLAT; Thrombin_Thrombin receptor
